# Supplementary material for: New insights into diversity and selectivity of trentepohlialean lichen photobionts from the extratropics
Source: Symbiosis. 2014 Jun 21;63(1):31–40. doi: 10.1007/s13199-014-0285-z (PMC4110408; doi:10.1007/s13199-014-0285-z)
Supplement: Supplementary file 2 — (DOCX 145 kb) [file 13199_2014_285_MOESM2_ESM.docx]

Electronic Supplementary Material 2

New insights into diversity and selectivity of trentepohlialean lichen photobionts from the extratropics

Journal: Symbiosis

Christina Hametner1, Elfriede Stocker-W�rg�tter, and Martin Grube
1 Department of Organismic Biology, University of Salzburg, Hellbrunnerstra�e 34, 5020 Salzburg, Austria, Tel. +43-662-80445528, Email. Christina.Hametner2@sbg.ac.at;


>Ulva_linza Concatenation of 2 sequences
cttcacgaatcgcag-ggttt--atcccggcgatgttt-cattcaactttctgccctatcaactttcgacggtagtatag
aggactaccgtggtggtaacgggtgacggaggattagggttcgattccggagagggagcctgagaaacggctaccacatc
caaggaaggcagcaggcgcgcaaattacccaa-tcctgacacagggaggtagtgacaataaatatcaattctg-ggccac
atggtccggtaattggaatgagtacaatgtaaacgccttaacgaggatccattggagggcaagtctggtgccagcagccg
cggtaattccagctccaatagcgtatatttaagttgttgcagttaaaaagctcgtagttggatttcgggtgggacgcagc
ggtctcgcattg-cgtttgtactgctgcagccctccttcttgccgggggcgg-cctctc---ggacttcactgtctgggg
gtcagaatcggcgatgttactttgagtaaattagagtgttcaaagcaagcttacgctctgaatataatagcatgggataa
cacgacaggactctggcctatcgtgttggtctataggaccagagtaatgattaagagggacagtcgggggcattcgtatt
ccgttgtcagaggtgaaattcttggatttacggaagacgaacatctgcgaaagcatttgccaaggatgttttcattgatc
aagaacgaaagttgggggctcgaagacgattagataccgtcgtagtctcaaccataaacgatgccgactagggattggcg
ggtgtttttttgatgactccgccagcacctcatgagaaatca-aagtttttgggttccggggggagtatggtcgcaaggc
tgaaacttaaaggaattgac--ggaagggcaccaccaggcgtggagcctgcggcttaatttgactcaacacgggaaaact
taccaggtccagacataggaaggattgacagattgagagctctttcttgattctatgggtggtggtgcatggccgttctt
agttggtgggttgccttgtcaggttgattccggtaacgaacgagacctcagcctgctaaatagtgacgttt--gttgcgg
cagtcgc--gcgcttcttagagggactgttggcgtcta---gccaatggaagtatgaggcaataacaggtctgtgatgcc
cttagatgttgtgggccgcacgcgcgctacactgatacgttcaacg-agctccttgacc??gagaggcccgttagactta
tttgaagaaggatcagttacaaacttatttacttcaattgtaggtaacgtttttggttttaaagctttacgtgctttacg
tttagaagatttacgtattccaccagcttatgttaaaacattccaaggtccaccgcatggtattcaggttgaacgtgata
aattaaacaaatatggtcgtggtttattaggttgtacgattaaaccaaaattaggtctttcagctaaaaactatggacgt
gctgtttatgaatgtttacgaggtggtcttgattttacaaaagacgatgaaaacgtaaactcacaacctttcatgcgttg
gcgtgaccgtttcttatttactgctgaagcaatttacaaatctcaatctgaaactggtgaggttaaaggacattacttaa
atgcaactgcgggtacatgtgaagaaatgatggaacgtggtcaatttgctaaagatttaggtgttccaattattatgcat
gactacattactggtggttttacagctaacacttcattagctcatttctgtcgtgctagtggattattattacatattca
ccgtgctatgcacgctgttattgaccgtcaacgtaatcacggtattcacttccgagtattagcgaaaattttacgtatgt
caggtggtgatcacttacactcaggaacagtagtaggtaaattagaaggtgaacgtgaaattactttaggtttcgttgac
ttaatgcgtgatgattacattgaaaaagatcgtagtcgtggtatttac
>Ulva_pertusa Concatenation of 2 sequences
cttcacgaatcgcag-ggtct--atcccggcgatgttttcattcaactttctgccctatcaactttcgacggtagtatag
aggactaccgtggtggtaacgggtgacggaggattagggttcgattccggagagggagcgtgagaaacggctaccacatc
caaggaaggcagcaggcgcgcaaattacccaa-tcctgacacagggaggtagtgacaataaatatcaattctg-ggccac
atggtccggtaattggaatgagtacaatgtaaacgccttaacgaggatccattggagggcaagtctggtgccagcagccg
cggtaattccagctccaatagcgtatatttaagttgttgcagttaaaaagctcgtagttggatttcgggtgggacgcagc
ggtctcgcattg-cgtttgtactgctgcagccctccttcttgccgggggcgg-cccatc---ggacttcactgtctgggg
gtcagaatcggcgatgttactttgagtaaattagagtgttcaaagcaagcttacgctctgaatataatagcatgggataa
cacgacaggactctggcctatcgtgttggtctataggaccagagtaatgattaagagggacagtcgggggcattcgtatt
ccgttgtcagaggtgaaattcttggatttacggaagacgaacatctgcgaaagcatttgccaaggatgttttcattgatc
aagaacgaaagttgggggctcgaagacgattagataccgtcgtagtctcaaccataaacgatgccgactagggattggcg
ggtgtttttttgatgactccgccagcacctcatgagaaatca-aagtttttgggtccgggggggagtatg-tcgcaaggc
tgaaacttaaaggatttgaacgggaagggcaccaccaggcgtggagcctgcggcttaatttgactcaacacgggaaaact
taccaggtccagacataggaaggattgacagattgagagctctttcttgattctatgggtggtggtgcatggccgttctt
agttggtgggttgccttgtcaggttgattccggtaacgaacgagacctcagcctgctaaatagtgacgtct--gcttcgg
cagtcgc--gcgcttcttagagggactgttggcgtcta---gccaatggaagtatgaggcaataacaggtctgtgatgcc
cttagatgttctgggccgcacgcgcgctacactgatacgttcaacg-agctccttgacc??gagaggtccgttagattta
tttgaagaaggatcagttacaaacttatttacttcaattgtaggtaacgtttttggttttaaagctttacgtgctttacg
tttagaagatttacgtatwccaccagcttatgttaaaacattccaaggtccacctcatggtatccaggttgaacgtgata
aattaaacaaatacggtcgtggtttattaggttgtacaattaaaccaaaattaggtctttcagctaaaaactatggacgt
gctgtttatgaatgtttacgaggtggtcttgattttacaaaagatgatgaaaacgtaaactcacaacctttcatgcgttg
gcgtgaccgtttcttatttgttgctgaagcaatctataaatctcaatctgaaactggtgaagttaaaggacattatttaa
atgcaacagcaggtacatgtgaagaaatgatggagcgtggtcaatttgctaaagatttaggtgttccaatcgttatgcat
gactatattactggtggttttacagctaacacttcattagctcatttctgtcgtgctagtggattattattacatattca
ccgtgctatgcacgctgttattgatcgtcaacgtaatcacggtattcacttccgagtattagcgaaaattttacgtatgt
caggtggtgaccacttacattcaggaacagtagtaggtaaattagaaggtgaacgtgaaatcactttaggtttcgttgac
ttaatgcgtgatgactatattgaaaaagatcgtagtcgtggtatttac
>Cystebe1 Concatenation of 2 sequences
cttcacgaatcgca-tggtcttgtgccgg-cgatgttt-cattcaaatttctgccctatcaactttcgacggtagggtag
tggcctaccgtggtggtaacgggtaacggaggattagggttcgattccggagagggagcctgagaaacggctaccacatc
caaggaaggcagcaggcgcgcaaattacccaaatcccaactcggggaggtagtgacaagaaataacgatgctccgacct-
atggtcgggtaatcggaatgagaacaatttaaatcccttatcgaggatcaattggagggcaagtctggtgccagcagccg
cggtaattccagctccaatagcgtatatttaagttgctgcggttaaaaagctcgtagtcggatttcgggtggttcctacc
ggtccgcctttggtgagt-ac-tggtaggcgccatctttctgccgaggacgggctcctg---gg-cttaactgtctggga
cccggagtcggcgatgtcactttgagtaaattagggtgtttaaagcaggcttatgctctgaatacactagcatgggatga
cacgataggacttcggtctatcttgtcggtctgtagat-cggagtaatgattaagagggacagtcgggggcattcgtatt
tcgtagtcagaggtgaaattcttggatttacggaagacgaacttctgcgaaagcatttgccaaggatgttttcattgatc
aagaacgaaagtcgggggctcgaagacgattagataccgtcgtagtctcgaccataaacgatgccgactagggatcggag
gtggttttt-tgatgacctctccggcaccttacgagaaatca-aagtttctgggttccggggggagtatggtcgcaaggc
tgaaacttaaaggaattgac--ggaagggcaccaccaggcgtggagcctgcggcttaatttgactcaacacggggaaact
taccaggtccagacatgggtaggattgacagattgatagctctttcttgattctatgggtggtggtgcatggccgttctt
agttggtgggttggcttgtcaggttgattccggtaacgaacgagacctcagcctgctaaatagtag-cgtc-tggttcgc
cagacggcag-acttcttagagggactattagcgactatcagctaattgaagtatgaggcaataacaggtctgtgatgcc
cttagatgttctgggccgcacgcgcgctacactgacgcgttcaacg-agcctcctggtcacgag????????????????
????????????????????????ttactaacttcagttgtaggaaacgtattcggtttcaaagcattacgagctctacg
tttagaagatttacgaatttctaatgcttatgcaaaaacatttggaggacctcctcacggaattcaagttgaacgtgaca
aactaaacaaatatggacgcgcattacttggatgtacaattaaacctaaactaggtttatctgcaaaaaactacggtcgt
gcttgttatgaatgtcttcgtggtggattagatttcacaaaagatgatgaaaacgtaaactcacaaccattcatgcgttg
gagagatcgttttgcatttgttgctgaaggaatttacaaagcacaagcagaaactggtgaaattaaaggacattacttaa
acgcaactgctccaaataatgaagcaatgatgttacgagcagaaacagctaaagattttggggtaccaattattatg???
????????????????????????????????????????????????????????????????????????????????
????????????????????????????????????????????????????????????????????????????????
????????????????????????????????????????????????????????????????????????????????
????????????????????????????????????????????????
>Cystebe2 Concatenation of 2 sequences
????????????????????????????????????????????????????????????????????????????????
????ctaccgtggtggtaacgggtaacggaggattagggttcgattccggagagggagcctgagaaacggctaccacatc
caaggaaggcagcaggcgcgcaaattacccaaatcccaactcggggaggtagtgacaagaaataacgatgctccgacct-
atggtcgggtaatcggaatgagaacaatttaaatcccttatcgaggatcaattggagggcaagtctggtgccagcagccg
cggtaattccagctccaatagcgtatatttaagttgctgcggttaaaaagctcgtagtcggatttcgggtggttcctacc
ggtccgcctttggtgagt-ac-tggtaggcgccatctttctgccgaggacgggctcctg---gg-cttaactgtctggga
cccggagtcggcgatgtcactttgagtaaattagggtgtttaaagcaggcttatgctctgaatacactagcatgggatga
cacgataggacttcggtctatcttgtcggtctgtagat-cggagtaatgattaagagggacagtcgggggcattcgtatt
tcgtagtcagaggtgaaattcttggatttacggaagacgaacttctgcgaaagcatttgccaaggatgttttcattgatc
aagaacgaaagtcgggggctcgaagacgattagataccgtcgtagtctcgaccataaacgatgccgactagggatcggag
gtggttttt-tgatgacctctccggcaccttacgagaaatca-aagtttctgggttccggggggagtatggtcgcaaggc
tgaaacttaaaggaattgac--ggaagggcaccaccaggcgtggagcctgcggcttaatttgactcaacacggggaaact
taccaggtccagacatgggtaggattgacagattgatagctctttcttgattctatgggtggtggtgcatggccgttctt
agttggtgggttggcttgtcaggttgattccggtaacgaacgagacctcagcctgctaaatagtag-cgtc-tggttcgc
cagacggcag-acttcttagagggactattagcgactatcagctaattgaagtatgaggcaataacaggtctgtgatgcc
cttagatgttctgggccgcacgcgcgctacactgacgcgttcaacg-agcctcctggtcacgagaggacc??????????
????????????????????????????????????????????????????????????????????????????????
????????????????????????????????????????????????????????????????????????????????
????????????????????????????????????????????????????????????????????????????????
????????????????????????????????????????????????????????????????????????????????
????????????????????????????????????????????????????????????????????????????????
????????????????????????????????????????????????????????????????????????????????
????????????????????????????????????????????????????????????????????????????????
????????????????????????????????????????????????????????????????????????????????
????????????????????????????????????????????????????????????????????????????????
????????????????????????????????????????????????
>Treannufrei Concatenation of 2 sequences
cttcacgaatcgca-tggccttgcgccgg-cgatgttt-cattcaaatttctgccctatcaactttcgacggtagggtag
tggcctaccgtggtggtaacgggtgacggaggattagggttcgattccggagagggagcctgagaaacggctaccacatc
caaggaaggcagcaggcgcgcaaattacccaaatcccaactcggggaggtagtgacaagaaataacgatgctccggcca-
acggtcgggtaatcggaatgagaacaatttaaatcccttatcgaggatcaattggagggcaagtctggtgccagcagccg
cggtaattccagctccaatagcgtatatttaagttgctgcggttaaaaagctcgtagtcggatttcgggtggttcctacc
ggtccgccttcggtgagt-ac-tggtaggcgccacctttctgccgaggacgggttcctg---gg-cttaactgtctgggt
cccggagtcggcgttgtcactttgagtaaattagggtgtttaaagcaggcttatgctctgaatacactagcatgggatga
cacgataggactccggtctatcttgtcggtctgtagat-cggagtaatgattaagagggacagtcgggggcattcgtatt
tcgtagtcagaggtgaaattcttggatttacggaagacgaacttctgcgaaagcatttgccaaggatgttttcattgatc
aagaacgaaagtcgggggctcgaagacgattagataccgtcgtagtctcgaccataaacgatgccgactagggatcggag
gtggttcta-tgatgacctctccggcaccttacgagaaatca-aagtttttgggttccggggggagtatggtcgcaaggc
tgaaacttaaaggaattgac--ggaagggcaccaccaggcgtggagcctgcggcttaatttgactcaacacggggaaact
taccaggtccagacatgggtaggattgacagattgatagctctttcttgattctatgggtggtggtgcatggccgttctt
agttggtgggttggcttgtcaggttgattccggtaacgaacgagacctcagcctgctaaatagtca-cgtc-tggttcgc
cagacggcag-acttcttagagggactattagcgactatcagctaattgaagtatgaggcaataacaggtctgtgatgcc
cttagatgttctgggccgcacgcgcgctacactgacgcgttcaacg-agcctcctggtcacgagaggaccgattgattta
tttgaagaaggttcagtaacaaacctttttacttcaattgttggtaacgtatttggatttaaagcgttacgagctcttcg
tttagaagatttacgaattccaaaagcttatattaaaactttccttggacctccacacggaattcaagtagaacgtgata
aattaaacaaatatggtcgagctttcttaggttgtacaattaaacctaagctgggactgtctgcaaaaaactacggtcga
gcttgttatgaatgtctacgtggtggattagactttactaaagatgatgaaaacgtaaactctcaaccattcatgagatg
gcgtgaccgtttcgcttttgttgctgaagcaacttacaaagctcaagctgaaactggtgaaattaaaggacactacttaa
atgctactgctggtaactcagaaaatatgttatatcgagcacaggttgcacgtgaatttggtgtacctattattatgcac
gattacttaactggaggatttacagctaacacatctttagctgactactgtagaaacaatggattattattacacattca
ccgtgctatgcacgctgtaattgatagacaacgtattcacggtatgcacttccgagttttagctaaagcattacgattat
ctggaggtgaccacttacactctggtactgtagttggtaaacttgaaggagaccgtgaagttacattaggttttgttgac
ttaatgcgagacaatttcattgaacgtgatcgaaaccgaggtgtattc
>TreFl151 Concatenation of 2 sequences
?????????????????????????ccgg-cgatgttt-cattcaaatttctgccctatcaactttcgacggtagggtag
tggcctaccgtggtggtaacgggtgacggaggattagggttcgattccggagagggagcctgagaaacggctaccacatc
caaggaaggcagcaggcgcgcaaattacccaaatcccaactcggggaggtagtgacaagaaataacgatgctccggccac
t-ggtcgggtaatcggaatgagaacaatttaaatcccttatcgaggatcaattggagggcaagtctggtgccagcagccg
cggtaattccagctccaatagcgtatatttaagttgctgcggttaaaaagctcgtagtcggatttcgggtggcgcctacc
ggtccgcctttggtgagt-ac-tggtaggtaccacctttctgccgaggacggggtactg---gg-cttaattgtctgggc
ctcggagtcggcgatgtcactttgagtaaattagggtgttcaaagcaggcttatgctctgtatacactagcatgggatga
cacgataggacttcggtttatcttgtcggtctgtagat-cggagtaatgattaagagggacagtcgggggcattcgtatt
tcgtagtcagaggtgaaattcttggatttacggaagacgaacttctgcgaaagcatttgccaaggatgttttcattgatc
aagaacgaaagtcgggggctcgaagacgattagataccgtcgtagtctcgaccataaacgatgccgactagggatcggag
gtggttttt-ttatgacctctccggcaccttacgagaaatca-aagtttctgggttccggggggagtatggtcgcaaggc
tgaaacttaaaggaattgac--ggaagggcaccaccaggcgtggagcctgcggcttaatttgactcaacacggggaaact
taccaggtccagacatgggtaggattgacagattgatagctctttcttgattctatgggtggtggtgcatggccgttctt
agttggtgggttggcttgtcaggttgattccggtaacgaacgagacctcagcctgctaaatagtaa-cttc-cggttcgc
cgggaggcag-acttcttagagggactattagcgactatcagctaattgaagtatgaggcaataacaggtctgtgatgcc
cttagatgttctgggccgcacgcgcgctacactgacgcaatcaacg-agcctcctggc????????????????gactta
ttcgaagagggttcagtaacaaacttattaacttcagttgtaggaaacgtatttggtttcaaagcattacgagctcttcg
tctagaagatttacgtatttctaaagcttacgttaaaactttctttggaccaccacacgggattcaagttgagcgtgata
aattaaacaaatacggtagagcattcttagggtgtacaattaaaccaaaactaggattatcagctaaaaactacggtcgt
gcttgttacgaatgtctacgtggagggttagatttcacaaaagatgatgaaaatgtaaactcacaaccattcatgcgttg
gagagaccgtttcgcttttgtagcagaaggaattttcaaatcacaagctgaaactggggaaattaaaggacactacttaa
atgcgactgcaccaacttcggaaggaatgctacaacgtgcagaagttgctaaagattttggagctccaatt?????????
????????????????????????????????????????????????????????????????????????????????
????????????????????????????????????????????????????????????????????????????????
????????????????????????????????????????????????????????????????????????????????
????????????????????????????????????????????????
>Cepafrei Concatenation of 2 sequences
ctcaacgaatcgca-tggtcctgaaccgg-cgatgttt-cattcaaatttctgccctatcaactttcgacggtagggtag
tggcctaccgtggtggtaacgggtgacggaggattagggttcgattccggagagggagcctgagaaacggctaccacatc
caaggaaggcagcaggcgcgcaaattacccaaatcccaactcggggaggtagtgacaagaaataacgatgctccggcctc
t-ggtcgggtaatcggaatgagaacaatttaaatcccttatcgaggatcaattggagggcaagtctggtgccagcagccg
cggtaattccagctccaatagcgtatatttaagttgctgcggttaaaaagctcgtagtcggatttcgggtggcgcctacc
ggtccgcctttggtgagt-ac-tggtaggtacctcctttctgccgaggacggggttctg---gg-cttaattgtctgggc
cccggagtcggcgatgtcactttgagtaaattagggtgttcaaagcaggcttatgctctgtatacactagcatgggatga
cacgataggacttcggtttatcttgtcggtctgtaggt-cggagtaatgataaagagggacagtcgggggcattcgtatt
tcgtagtcagaggtgaaattcttggatttacggaagacgaacttctgcgaaagcatttgccaaggatgttttcattgatc
aagaacgaaagtcgggggctcgaagacgattagataccgtcgtagtctcgaccataaacgatgccgactagggatcggag
gtggttttt-ttatgacctctccggcaccttacgagaaatca-aagtttctgggttccggggggagtatggtcgcaaggc
tgaaacttaaaggaattgac--ggaagggcaccaccaggcgtggagcctgcggcttaatttgactcaacacggggaaact
taccaggtccagacatgggtaggattgacagattgatagctctttcttgattctatgggtggtggtgcatggccgttctt
agttggtgggttggcttgtcaggttgattccggtaacgaacgagacctcagcctgctaaatagttg-cccc-cgcctcgg
tgggggtcag-acttcttagagggactattagcgattttcagctaattgaagtatgaggcaataacaggtctgtgatgcc
cttagatgttctgggccgcacgcgcgctacactgacgcaatcaacg-agcctcctggtc-cgagaggaccgattgattta
tttgaagaagggtcggtaacaaacttattaacatcggtagtaggaaacgtatttggatttaaagcattacgagcacttcg
tttagaagatttacgtatctctaaagcttacattaaaacgttctttggaccaccacacggaattcaagttgagcgtgata
aattaaacaaatacggtcgtgcctttttaggatgtaccattaaaccaaaactaggattatcagctaaaaactacggacgt
gcttgttatgagtgtttacgagggggtcttgacttcactaaagatgatgaaaacgtaaactcacagccattcatgcgctg
gcgtgaccgttttgcatttgtagcagaaggaatttacaaagcacaagctgaaacaggggaaattaaaggtcactacttaa
atgcaaccgcaccaacttcagaagaaatgttattccgtgcacaaactgcaaaagattttggagcacctattattatgcac
gactatttaactggaggttacacagcaaacacttcattatcaaactatgctcgtaatcacggattacttttacacattca
ccgtgcaatgcacgcagtaattgaccgtcaacgtaaccacggaattcacttccgagttttagctaaaacattacgtatga
gtggaggagaccacttacactctggaacagttgtaggtaaattagaaggagaccgtgacattactcaagggtttgtcgac
ctaatgcgcgacgattacatagaaaaagaccgtcaccgcggagtattc
>Cevifrei Concatenation of 2 sequences
cttcacgaatcgca-tggtcctgaaccgg-cgatgttt-cattcaaatttctgccctatcaactttcgacggtagggtag
tggcctaccgtggtggtaacgggtgacggaggattagggttcgattccggagagggagcctgagaaacggctaccacatc
caaggaaggcagcaggcgcgcaaattacccaaatcccaactcggggaggtagtgacaagaaataacgatgctccggcctc
t-ggtcgggtaatcggaatgagaacaatttaaatcccttatcgaggatcaattggagggcaagtctggtgccagcagccg
cggtaattccagctccaatagcgtatatttaagttgctgcggttaaaaagctcgtagtcggatttcgggtggcgcctacc
ggtccgcctttggtgagt-ac-tggtaggtaccaccnttctgccgaggacggggttctg---gg-cttaattgtctgggc
cccggagtcggcgatgtcactttgagtaaattagggtgttcaaagcaggcttatgctctgtatacactagcatgggatga
cacgataggacttcggtttatcttgtcggtctgtagat-cggagtaatgatgaagagggacagtcgggggcattcgtatt
tcgtagtcagaggtgaaattcttggatttacggaagacgaacttctgcgaaagcatttgccaaggatgttttcattgatc
aagaacgaaagtcgggggctcgaagacgattagataccgtcgtagtctcgaccataaacgatgccgactagggatcggag
gtggttttt-ttatgacctctccggcaccttacgagaaatca-aagtttctgggttccggggggagtatggtcgcaaggc
tgaaacttaaaggaattgac--ggaagggcaccaccaggcgtggagcctgcggcttaatttgactcaacacggggaaact
taccaggtccagacatgggtaggattgacagattgatagctctttcttgattctatgggtggtggtgcatggccgttctt
agttggtgggttggcttgtcaggttgattccggtaacgaacgagacctcagcctgctaaatagttg-ctcc-cgtttcgg
cgggcgtcaa-acttcttagagggactattagcgattttcagctaattgaagtatgaggcaataacaggtctgtgatgcc
cttagatgttctgggccgcacgcgcgctacactgacgcaatcaacg-agcctcctggtctcgagaggac??attgattta
ttcgaagaaggatcagtaactaatttattaacatcggtagttggaaacgtgtttggattcaaagcattacgtgctctacg
tcttgaggatttacgcatttctaaagcttacattaaaactttctttggtcctccacacggtattcaagttgaacgtgata
aattaaacaagtatggtcgtgcgttccttggatgtacaattaaacctaaattaggattaagtgctaaaaactacggacgt
gcatgttatgagtgtctacgaggaggattagattttacaaaagacgatgaaaacgtaaactcacaaccattcatgcgttg
gcgtgaccgttttgcatttgtagccgaaggaatttacaaatcacaagctgaaactggtgaaattaaaggacactatttga
atgcgacggctcctacttcagaagaaatgttattccgtgctcaaactgcaaaagattttggagcacctattattatgcac
gactatttaacaggaggttacacagcgaatacttctttagctaactatgctcgtaatcatggattattattacacattca
ccgtgcaatgcacgcggttattgaccgtcaacgtaaccacggaattcacttccgtgttctagcaaaaactcttcgtatgt
ctggtggggaccacttacattctggtacagttgttggaaaacttgaaggagatcgtgatattactcaagggtttgtagat
ttaatgcgcgatgattacatagaaaaagaccgtcaccgtggagtattc
>Treaurfrei Concatenation of 2 sequences
cttcacgaatcgca-tggtcttgcaccgg-cgatgttt-cattcaaatttctgccctatcaactttcgacggtagggtag
tggcctaccgtggtggtaacgggtaacggaggattagggttcgattccggagagggagcctgagaaacggctaccacatc
caaggaaggcagcaggcgcgcaaattacccaaatcccaactcggggaggtagtgacaagaaataacgatgctccgacctt
t-ggtcgggtaatcggaatgagaacaatttaaatcccttatcgaggatcaattggagggcaagtctggtgccagcagccg
cggtaattccagctccaatagcgtatatttaagttgctgcggttaaaaagctcgtagtcggatttcgggtggcgcctacc
ggtccgcctttggtgagt-ac-tggtaggtaccacctttctgccgaggacggggttctg---gg-cttaattgtctgggc
cccggagtcggcgatgtcactttgagtaaattagggtgttcaaagcaggcttatgctctgtatacactagcatgggatga
cacgataggacttcggtttatcttgtcggtctgtaaat-cggagtaatgataaagagggacagtcgggggcattcgtatt
tcgtagtcagaggtgaaattcttggatttacggaagacgaacttctgcgaaagcatttgccaaggatgttttcattgatc
aagaacgaaagtcgggggctcgaagacgattagataccgtcgtagtctcgaccataaacgatgccgactagggatcggag
gtggttttt-ttatgacctctccggcaccttacgagaaatca-aagtttctgggttccggggggagtatggtcgcaaggc
tgaaacttaaaggaattgac--ggaagggcaccaccaggcgtggagcctgcggcttaatttgactcaacacggggaaact
taccaggtccagacatgggtaggattgacagattgatagctctttcttgattctatgggtggtggtgcatggccgttctt
agttggtgggttggcttgtcaggttgattccggtaacgaacgagacctcagcctgctaaatagtag-cttt-cggttcgc
cggaaggcag-acttcttagagggactattagcgactatcagctaattgaagtatgaggcaataacaggtctgtgatgcc
cttagatgttctgggccgcacgcgcgctacactgacgcaatcaacg-agcctcctggtctcgagaggat??attgactta
ttcgaggaaggatcggtaacaaacttattaacttctgttgtaggtaacgtatttggtttcaaagcattacgagctttacg
tctagaagatttacgtatttctaaagcatatgctaaaactttctttggaccaccacacggtatccaagttgaacgtgata
aattaaacaaatacggtcgtgcattcttaggatgtacaattaaacctaaattaggattatcagctaaaaactacggtcgt
gcttgttatgagtgtctacgtggggggttagatttcacaaaagatgatgaaaatgtaaactcacaacctttcatgcgttg
gagagaccgttttgcatttgtagctgaaggaatttacaaatcacaagcagaaactggagaaattaaaggacactacttaa
atgcaacagctccaacttcagaagaaatgttattccgtgcacaaacagcaaaagattttggggttccaattatcatgcac
gactatctaacaggaggatatacagctaatacttctttagctaactatgcacgaaaccatggattacttcttcacattca
ccgtgctatgcacgcggtaattgaccgtcaacgtaatcacggtattcacttccgtgtattagcaaaaactctaagaatgt
ctgggggagaccacttacattcaggaactgttgtaggaaaactagaaggagatagagatattactttaggattcgttgat
ttaatgcgtgataactatattgaacgtgaccgtcacagaggagtattc
>TreFl25 Concatenation of 2 sequences
cttcacgaatcgca-tggtcttgcaccgg-cgatgttt-cattcaaatttctgccctatcaactttcgacggtagggtag
tggcctaccgtggtggtaacgggtaacggaggattagggttcgattccggagagggagcctgagaaacggctaccacatc
caaggaaggcagcaggcgcgcaaattacccaaatcccaactcggggaggtagtgacaagaaataacgatgctccgacctt
t-ggtcgggtaatcggaatgagaacaatttaaatcccttatcgaggatcaattggagggcaagtctggtgccagcagccg
cggtaattccagctccaatagcgtatatttaagttgctgcggttaaaaagctcgtagtcggatttcgggtggcgcctacc
ggtccgcctttggtgagt-ac-tggtaggtaccacctttctgccgaggacggggttctg---gg-cttaattgtctgggc
cccggagtcggcgatgtcactttgagtaaattagggtgttcaaagcaggcttatgctctgtatacactagcatgggatga
cacgataggacttcggtttatcttgtcggtctgtaaat-cggagtaatgataaagagggacagtcgggggcattcgtatt
tcgtagtcagaggtgaaattcttggatttacggaagacgaacttctgcgaaagcatttgccaaggatgttttcattgatc
aagaacgaaagtcgggggctcgaagacgattagataccgtcgtagtctcgaccataaacgatgccgactagggatcggag
gtggttttt-ttatgacctctccggcaccttacgagaaatca-aagtttctgggttccggggggagtatggtcgcaaggc
tgaaacttaaaggaattgac--ggaagggcaccaccaggcgtggagcctgcggcttaatttgactcaacacggggaaact
taccaggtccagacatgggtaggattgacagattgatagctctttcttgattctatgggtggtggtgcatggccgttctt
agttggtgggttggcttgtcaggttgattccggtaacgaacgagacctcagcctgctaaatagtag-cttt-cggttcgc
cggaaggcag-acttcttagagggactattagcgactatcagctaattgaagtatgaggcaataacaggtctgtgatgcc
cttagatgttctgggccgcacgcgcgctacactgacgcaatcaacg-agcctcctggtctcgagaggaccgattgactta
ttcgaggaaggatcggtaacaaacttattaacttctgttgtaggtaacgtatttggtttcaaagcattacgagctttacg
tctagaagatttacgtatttctaaagcatatgctaaaactttctttggaccaccacacggtatccaagttgaacgtgata
aattaaacaaatacggtcgtgcattcttaggatgtacaattaaacctaaattaggattatcagctaaaaactacggtcgt
gcttgttatgagtgtctacgtggggggttagatttcacaaaagatgatgaaaatgtaaactcacaacctttcatgcgttg
gagagaccgttttgcatttgtagctgaaggaatttacaaatcacaagcagaaactggagaaattaaaggacactacttaa
atgcaacagctccaacttcagaagaaatgttattccgtgcacaaacagcaaaagattttggggttccaattatcatgcac
gactatctaacaggaggatatacagctaatacttctttagctaactatgcacgaaaccatggattacttcttcacattca
ccgtgctatgcacgcggtaattgaccgtcaacgtaatcacggtattcacttccgtgtattagcaaaaactctaagaatgt
ctgggggagaccacttacattcaggaactgttgtaggaaaactagaaggagatagagatattactttaggattcgttgat
ttaatgcgtgataactatattgaacgtgaccgtcacagagga??????
>TreFl26 Concatenation of 2 sequences
cttcacgaatcgca-tggtcttgaaccgg-cgatgttt-cattcaaatttctgccctatcaactttcgacggtagggtag
tggcctaccgtggtggtaacgggtgacggaggattagggttcgattccggagagggagcctgagaaacggctaccacatc
caaggaaggcagcaggcgcgcaaattacccaaatcccaactcggggaggtagtgacaagaaataacgatgctccggcctc
acggtcgggtaatcggaatgagaacaatttaaatcccttatcgaggatcaattggagggcaagtctggtgccagcagccg
cggtaattccagctccaatagcgtatatttaagttgctgcggttaaaaagctcgtagtcggatttcgggtggcgccttcc
ggtccgcctttggtgagt-ac-tggtaggcaccacctttctgccgaggacggggtactg---gg-cttaattgtctgggc
cccggagtcggcgatgtcactttgagtaaattagggtgttcaaagcaggcttatgctctgtatacactagcatgggatga
cacgataggacttcggtttatcttgtcggtctgtaaat-cggagtaatgattaagagggacagtcgggggcattcgtatt
tcgtagtcagaggtgaaattcttggatttacggaagacgaacttctgcgaaagcatttgccaaggatgttttcattgatc
aagaacgaaagtcgggggctcgaagacgattagataccgtcgtagtctcgaccataaacgatgccgactagggatcggag
gtggttttt-ttatgacctctccggcaccttacgagaaatca-aagtttctgggttccggggggagtatggtcgcaaggc
tgaaacttaaaggaattgac--ggaagggcaccaccaggcgtggagcctgcggcttaatttgactcaacacggggaaact
taccaggtccagacatgggtaggattgacagattgatagctctttcttgattctatgggtggtggtgcatggccgttctt
agttggtgggttggcttgtcaggttgattccggtaacgaacgagacctcagcctgctaaatagtag-ctct-cggtacgc
cgggaggcag-acttcttagagggactattagcgactatcagctaattgaagtatgaggcaataacaggtctgtgatgcc
cttagatgttctgggccgcacgcgcgctacactgacgcaatcaacg-agcctcctggcctcgagagg??????????tta
tttgaagaagggtcagtaacaaacttactaacttcaattgtaggaaacgtatttggtttcaaagcattaagagctcttcg
tctagaagacttacgtatttctaaagcatacgttaaaactttctttggtccaccacacggaattcaagttgagcgtgata
aattaaacaaatacggtagagcatttttaggatgtacaattaaaccaaaattaggactttcagctaaaaactatggtcgt
gcttgttatgaatgtttacgtggaggattagactttacaaaagacgatgaaaatgtaaactcacaaccattcatgcgctg
gagagaccgtttcgcgtttgtagcagaaggaattttcaaatcacaagctgaaactggagaaattaaagggcactacttaa
acgcaactgctcctgattcagaaggaatgatgctaagagcagaaactgctaaaggttttggggttcctattgttatgcac
gactacttaacaggaggatatacagcaaacactactttagctaatttctgtagaaacaatggattacttcttcacattca
ccgtgctatgcacgcagtaattgaccgtcaacgtaaccacggtatgcacttccgtgttttagctaaaacactaagacttt
ctggaggtgaccatttacactctggtacagttgtagggaaactagaaggagatagagaagttacactaggattcgtagat
ttaatgcgcgacaacttcattgaacgcgaccgtcaaagaggagtattc
>TreFl28 Concatenation of 2 sequences
cttcacgaatcgca-tggtcttgaaccgg-cgatgttt-cattcaaatttctgccctatcaactttcgacggtagggtag
tggcctaccgtggtggtaacgggtgacggaggattagggttcgattccggagagggagcctgagaaacggctaccacatc
caaggaaggcagcaggcgcgcaaattacccaaatcccaactcggggaggtagtgacaagaaataacgatgctccggcctc
acggtcgggtaatcggaatgagaacaatttaaatcccttatcgaggatcaattggagggcaagtctggtgccagcagccg
cggtaattccagctccaatagcgtatatttaagttgctgcggttaaaaagctcgtagtcggatttcgggtggcgcctacc
ggtccgcctttggtgagt-ac-tggtaggcaccacctttctgccgaggacggggtactg---gg-cttaattgtctgggc
cccggagtcggcgatgtcactttgagtaaattagggtgttcaaagcaggcttatgctctgtatacactagcatgggatga
cacgataggacttcggtttatcttgtcggtctgtaaat-cggagtaatgattaagagggacagtcgggggcattcgtatt
tcgtagtcagaggtgaaattcttggatttacggaagacgaacttctgcgaaagcatttgccaaggatgttttcattgatc
aagaacgaaagtcgggggctcgaagacgattagataccgtcgtagtctcgaccataaacgatgccgactagggatcggag
gtggttttt-ttatgacctctccggcaccttacgagaaatca-aagtttctgggttccggggggagtatggtcgcaaggc
tgaaacttaaaggaattgac--ggaagggcaccaccaggcgtggagcctgcggcttaatttgactcaacacggggaaact
taccaggtccagacatgggtaggattgacagattgatagctctttcttgattctatgggtggtggtgcatggccgttctt
agttggtgggttggcttgtcaggttgattccggtaacgaacgagacctcagcctgctaaatagtag-ctct-cggtccgc
cgggaggcag-acttcttagagggactattagcgactatcagctaattgaagtatgaggcaataacaggtctgtgatgcc
cttagatgttctgggccgcacgcgcgctacactgacgcaatcaacg-agcctcctggcctcgagag????????gactta
tttgaagaagggtcagtaacaaacttactaacttcaatcgtaggaaatgtatttggtttcaaagcattaagagctctacg
tctagaagacttacgtatttctaaagcgtacgtaaaaactttctttggtccaccacacggaattcaagttgagcgtgata
aattaaacaaatacggtcgagcattcctaggatgtacaattaaaccaaaattaggactttcagctaaaaactatggtcgt
gcttgttatgaatgtttacgtggaggattagactttacaaaagacgatgaaaatgtaaactcacaaccattcatgcgctg
gagagaccgtttcgcgtttgtagcagaaggaattttcaaatcacaagctgaaactggagaaattaaaggacactacttaa
atgcaactgctcctgattcagaaggaatgctactaagagcagaagttgctaaaggttttggggttcctattattatgcac
gactatttaacaggaggatacacagcaaacactacgttagcaaatttctgtagaaacaatggattacttcttcacattca
ccgtgctatgcacgcagtacttgaccgtcaacgtatccacggtattcacttccgtgttttagctaaaacactaagacttt
ctggaggtgaccacttacactctggtacagttgtaggtaaattagaaggagatagagaagttacacaagggttcgtagat
ttgatgcgtgacaacttcattgagcgtgaccgtcaaagagga??????
>TreFl12 Concatenation of 2 sequences
????????????????????????????????????????????????????????????????????????????????
????????????????????????????????????????????????????????????????????????????????
????????????????????????????????????????????????????????????????????????????????
????????????????????????????????????????????????????????????????????????????????
????????????????????????????????????????????????????????????????????????????????
????????????????????????????????????????????????????????????????????????????????
????????????????????????????????????????????????????????????????????????????????
????????????????????????????????????????????????????????????????????????????????
????????????????????????????????????????????????????????????????????????????????
????????????????????????????????????????????????????????????????????????????????
????????????????????????????????????????????????????????????????????????????????
????????????????????????????????????????????????????????????????????????????????
????????????????????????????????????????????????????????????????????????????????
????????????????????????????????????????????????????????????????????????????????
????????????????????????????????????????????????????????????????????????????????
????????????????????????????????????????????????????????????????????????????????
??????gaaggttcagtaacaaacttattaacttcagttgtaggaaacgtatttggtttcaaagcattacgagctcttcg
tctagaagatttacgtatttctaaagcttacgttaaaactttctttggaccaccacacgggattcaagttgagcgtgata
aattaaacaaatacggtagagcattcttagggtgtacaattaaaccaaaactaggattatcagctaaaaactacggtcgt
gcttgttacgaatgtctacgtggagggttagatttcacaaaagatgatgaaaatgtaaactcacaaccattcatgcgttg
gagagaccgtttcgcttttgtagcagaaggaattttcaaatcacaagctgaaactggggaaattaaaggacactacttaa
atgcgactgcaccaacttcagaaggaatgatgcaacgtgcacaagttgcaaaagatttcggagcacctattgttatgcac
gactatttaacaggaggatacacagcaaacacatctttagcaaacttctgtagagacagcggattacttcttcacattca
ccgtgcaatgcacgcggttattgaccgtcaaagaaaccacggtattcacttccgtgttttagctaaaacattacgaatgt
ctggaggggaccacttacactctggaacagttgtaggaaaactagaaggggatagagaagtaacattaggattcgtagac
cttatgagagataactatatcgaacgtgaccgtcaaagaggagtattc
>TreFl29 Concatenation of 2 sequences
cttcacgaatcgca-tggtcttgaaccgg-cgatgttt-cattcaaatttctgccctatcaactttcgacggtagggtag
tggcctaccgtggtggtaacgggtgacggaggattagggttcgattccggagagggagcctgagaaacggctaccacatc
caaggaaggcagcaggcgcgcaaattacccaaatcccaactcggggaggtagtgacaagaaataacgatgctccggcctc
acggtcgggtaatcggaatgagaacaatttaaatcccttatcgaggatcaattggagggcaagtctggtgccagcagccg
cggtaattccagctccaatagcgtatatttaagttgctgcggttaaaaagctcgtagtcggatttcgggtggcgcctacc
ggtccgcctttggtgagt-ac-tggtaggcaccatctttctgccgaggacggggtactg---gg-cttaattgtctgggc
cccggagtcggcgacgtcactttgagtaaattagggtgttcaaagcaggcttatgctctgtatacactagcatgggatga
cacgataggacttcggtttatcttgtcggtctgtaaat-cggagtaatgattaagagggacagtcgggggcattcgtatt
tcgtagtcagaggtgaaattcttggatttacggaagacgaacttctgcgaaagcatttgccaaggatgttttcattgatc
aagaacgaaagtcgggggctcgaagacgattagataccgtcgtagtctcgaccataaacgatgccgactagggatcggag
gtggttttt-ttatgacctctccggcaccttacgagaaatca-aagtttctgggttccggggggagtatggtcgcaaggc
tgaaacttaaaggaattgac--ggaagggcaccaccaggcgtggagcctgcggcttaatttgactcaacacggggaaact
taccaggtccagacatgggtaggattgacagattgatagctctttcttgattctatgggtggtggtgcatggccgttctt
agttggtgggttggcttgtcaggttgattccggtaacgaacgagacctcagcctgctaaatagtag-cttt-cggttcgc
cgggaggcag-acttcttagagggactattagcgactatcagctaattgaagtatgaggcaataacaggtctgtgatgcc
cttagatgttctgggccgcacgcgcgctacactgacgcaatcaacg-agcctcctggcctcgagagg????atcgatcta
ttcgaagaaggatcagtaacaaacttactaacttcagtagtaggaaacgtatttggtttcaaggcattaagagctcttcg
tttagaagatttacgtatttctaaagcctacgttaaaactttctttgggccaccacacggaattcaagttgagcgtgata
aattaaacaaatacggtagagcattcttagggtgtacaattaaaccaaaattaggactttcagctaaaaactacggtcgt
gcttgttatgaatgtttacgtggaggattagatttcacaaaagacgatgaaaacgtaaactcacaaccattcatgcgttg
gagagaccgtttcgctttcgtagcagaaggaattttcaaatcacaagctgaaactggggaaattaaagggcactacttaa
atgcaactgctcctgattcagaaggtatgatgatgagagcagaagtcgctaaaggttttggggttcctattgttatgcac
gactatttaacaggaggatacacagcaaacactacattagcaaacttctgtagaaacaacggattacttcttcacatcca
ccgtgctatgcacgcggttattgaccgtcaacgtaaccacggtattcacttccgtgttttagcaaaaacattaagaatgt
ctggaggggaccacttacactctggaacagttgtaggaaaactagaaggagatagagaagtaactcaaggatttgttgac
ttaatgcgtgataactttattgaaaaagaccgtgcaagaggagta???
>TreFl143 Concatenation of 2 sequences
actcacgaatcgca-tggtcttgaaccgg-cgatgttt-cattcaaatttctgccctatcaactttcgacggtagggtag
tggcctaccgtggtggtaacgggtgacggaggattagggttcgattccggagagggagcctgagaaacggctaccacatc
caaggaaggcagcaggcgcgcaaattacccaaatcccaactcggggaggtagtgacaagaaataacgatgctccggcctc
acggtcgggtaatcggaatgagaacaatttaaatcccttatcgaggatcaattggagggcaagtctggtgccagcagccg
cggtaattccagctccaatagcgtatatttaagttgctgcggttaaaaagctcgtagtcggatttcgggtggcgcctacc
ggtccgcctttggtgagt-ac-tggtaggcaccatctttctgccgaggacggggtactg---gg-cttaattgtctgggc
cccggagtcggcgacgtcactttgagtaaattagggtgttcaaagcaggcttatgctctgtatacactagcatgggatga
cacgataggacttcggtttatcttgtcggtctgtaaat-cggagtaatgattaagagggacagtcgggggcattcgtatt
tcgtagtcagaggtgaaattcttggatttacggaagacgaacttctgcgaaagcatttgccaaggatgttttcattgatc
aagaacgaaagtcgggggctcgaagacgattagataccgtcgtagtctcgaccataaacgatgccgactagggatcggag
gtggttttt-ttatgacctctccggcaccttacgagaaatca-aagtttctgggttccggggggagtatggtcgcaaggc
tgaaacttaaaggaattgac--ggaagggcaccaccaggcgtggagcctgcggcttaatttgactcaacacggggaaact
taccaggtccagacatgggtaggattgacagattgatagctctttcttgattctatgggtggtggtgcatggccgttctt
agttggtgggttggcttgtcaggttgattccggtaacgaacgagacctcagcctgctaaatagtag-cttc-cggttcgc
cgggaggcag-acttcttagagggactattagcgactatcagctaattgaagtatgaggcaataacaggtctgtgatgcc
cttagatgttctgggccgcacgcgcgctacactgacgcaatc?????????????????????????????atcgatcta
ttcgaagaaggatcagtaacaaacttactaacttcagtagtaggaaacgtatttggtttcaaggcattaagagctcttcg
tttagaagatttacgtatttctaaagcctacgttaaaactttctttgggccaccacacggaattcaagttgagcgtgata
aattaaacaaatacggtagagcattcttagggtgtacaattaaaccaaaattaggactttcagctaaaaactacggtcgt
gcttgttatgaatgtttacgtggaggattagatttcacaaaagacgatgaaaacgtaaactcacaaccattcatgcgttg
gagagaccgtttcgctttcgtagcagaaggaattttcaaatcacaagctgaaactggggaaattaaagggcactacttaa
atgcaactgctcctgattcagaaggtatgatgatgagagcagaagtcgctaaaggttttggggttcctattgttatgcac
gactatttaacaggaggatacacagcaaacactacattagcaaacttctgtagaaacaacggattacttcttcacatcca
ccgtgctatgcacgcggttattgaccgtcaacgtaaccacggtattcacttccgtgttttagcaaaaacattaagaatgt
ctggaggggaccacttacactctggaacagttgtaggaaaactagaaggagatagagaagtaactcaaggatttgttgac
ttaatgcgtgataactttattgaaaaagaccgtgcaagaggagtattt
>TreFl30 Concatenation of 2 sequences
cttcacgaatcgca-tggtcttgaaccgg-cgatgttt-cattcaaatttctgccctatcaactttcgacggtagggtag
tggcctaccgtggtggtaacgggtgacggaggattagggttcgattccggagagggagc-tgagaaacggctaccacatc
caaggaaggcagcaggcgcgcaaattacccaaatcccaactcggggaggtagtgacaagaaataacgatgctccggcctc
acggtcgggtaatcggaatgagaacaatttaaatcccttatcgaggatcaattggagggcaagtctggtgccagcagccg
cggtaattccagctccaatagcgtatatttaagttgctgcggttaaaaagctcgtagtcggatttcgggtggcgcctacc
ggtccgcctttggtgagt-ac-tggtaggcaccatctttctgccgaggacggggtactg---gg-cttaattgtctgggc
cccggagtcggcgacgtcactttgagtaaattagggtgttcaaagcaggcttatgctctgtatacactagcatgggatga
cacgataggacttcggtttatcttgtcggtctgtaaat-cggagtaatgattaagagggacagtcgggggcattcgtatt
tcgtagtcagaggtgaaattcttggatttacggaagacgaacttctgcgaaagcatttgccaaggatgttttcattgatc
aagaacgaaagtcgggggctcgaagacgattagataccgtcgtagtctcgaccataaacgatgccgactagggatcggag
gtggttttt-ttatgacctctccggcaccttacgagaaatca-aagtttctgggttccggggggagtatggtcgcaaggc
tgaaacttaaaggaattgac--ggaagggcaccaccaggcgtggagcctgcggcttaatttgactcaacacggggaaact
taccaggtccagacatgggtaggattgacagattgatagctctttcttgattctatgggtggtggtgcatggccgttctt
agttggtgggttggcttgtcaggttgattccggtaacgaacgagacctcagcctgctaaatagtag-cttt-cggttcgc
cgggaggcag-acttcttagagggactattagcgactatcagctaattgaagtatgaggcaataacaggtctgtgatgcc
cttagatgttctgggccgcacgcgcgctacactgacgcaatcaacg-agcctcctggcctcgaga???????????????
???gaagaaggatcagtaacaaacttactaacttcagtagtaggaaacgtatttggtttcaaggcattaagagctcttcg
tttagaagatttacgtatttctaaagcctacgttaaaactttctttgggccaccacacggaattcaagttgagcgtgata
aattaaacaaatacggtagagcattcttagggtgtacaattaaaccaaaattaggactttcagctaaaaactacggtcgt
gcttgttatgaatgtttacgtggaggattagatttcacaaaagacgatgaaaacgtaaactcacaaccattcatgcgttg
gagagaccgtttcgctttcgtagcagaaggaattttcaaatcacaagctgaaactggggaaattaaagggcactacttaa
atgcaactgctcctgattcagaaggtatgatgatgagagcagaagtcgctaaaggttttggggttcctattgttatgcac
gactatttaacaggaggatacacagcaaacactacattagcaaacttctgtagaaacaacggattacttcttcacatcca
ccgtgctatgcacgcggttattgaccgtcaacgtaaccacggtattcacttccgtgttttagcaaaaacattaagaatgt
ctggaggggaccacttacactctggaacagttgtaggaaaactagaaggagatagagaagtaactcaaggatttgttgac
ttaatgcgtgataactttattgaaaaagaccgtgcaagaggagtattc
>TreFl20 Concatenation of 2 sequences
cttcacgaatcgca-tggtcttgaaccgg-cgatgttt-cattcaaatttctgccctatcaactttcgacggtagggtag
tggcctaccgtggtggtaacgggtgacggaggattagggttcgattccggagagggagcctgagaaacggctaccacatc
caaggaaggcagcaggcgcgcaaattacccaaatcccaactcggggaggtagtgacaagaaataacgatgctccggcctc
acggtcgggtaatcggaatgagaacaatttaaatcccttatcgaggatcaattggagggcaagtctggtgccagcagccg
cggtaattccagctccaatagcgtatatttaagttgctgcggttaaaaagctcgtagtcggatttcgggtggcgcctacc
ggtccgcctttggtgagt-ac-tggtaggcaccatctttctgccgaggacggggtactg---gg-cttaattgtctgggc
cccggagtcggcgacgtcactttgagtaaattagggtgttcaaagcaggcttatgctctgtatacactagcatgggatga
cacgataggacttcggtttatcttgtcggtctgtaaat-cggagtaatgattaagagggacagtcgggggcattcgtatt
tcgtagtcagaggtgaaattcttggatttacggaagacgaacttctgcgaaagcatttgccaaggatgttttcattgatc
aagaacgaaagtcgggggctcgaagacgattagataccgtcgtagtctcgaccataaacgatgccgactagggatcggag
gtggttttt-ttatgacctctccggcaccttacgagaaatca-aagtttctgggttccggggggagtatggtcgcaaggc
tgaaacttaaaggaattgac--ggaagggcaccaccaggcgtggagcctgcggcttaatttgactcaacacggggaaact
taccaggtccagacatgggtaggattgacagattgatagctctttcttgattctatgggtggtggtgcatggccgttctt
agttggtgggttggcttgtcaggttgattccggtaacgaacgagacctcagcctgctaaatagtag-cttt-cggttcgc
cgggaggcag-acttcttagagggactattagcgactatcagctaattgaagtatgaggcaataacaggtctgtgatgcc
cttagatgttctgggccgcacgcgcgctacactgacgcaatcaacg-agcctcctggcctcgaga???????????????
ttcgaagaaggatcagtaacaaacttactaacttcagtagtaggaaacgtatttggtttcaaggcattaagagctcttcg
tttagaagatttacgtatttctaaagcctacgttaaaactttctttgggccaccacacggaattcaagttgagcgtgata
aattaaacaaatacggtagagcattcttagggtgtacaattaaaccaaaattaggactttcagctaaaaactacggtcgt
gcttgttatgaatgtttacgtggaggattagatttcacaaaagacgatgaaaacgtaaactcacaaccattcatgcgttg
gagagaccgtttcgctttcgtagcagaaggaattttcaaatcacaagctgaaactggggaaattaaagggcactacttaa
atgcaactgctcctgattcagaaggtatgatgatgagagcagaagtcgctaaaggttttggggttcctattgttatgcac
gactatttaacaggaggatacacagcaaacactacattagcaaacttctgtagaaacaacggattacttcttcacatcca
ccgtgctatgcacgcggttattgaccgtcaacgtaaccacggtattcacttccgtgttttagcaaaaacattaagaatgt
ctggaggggaccacttacactctggaacagttgtaggaaaactagaaggagatagagaagtaactcaaggatttgttgac
ttaatgcgtgataactttattgaaaaagaccgtgcaagaggagtattc
>TreFl27 Concatenation of 2 sequences
cttcacgaatcgca-tggtcttgaaccgg-cgatgttt-cattcaaatttctgccctatcaactttcgacggtagggtag
tggcctaccgtggtggtaacgggtgacggaggattagggttcgattccggagagggagc-tgagaaacggctaccacatc
caaggaaggcagcaggcgcgcaaattacccaaatcccaactcggggaggtagtgacaagaaataacgatgctccggcctc
acggtcgggtaatcggaatgagaacaatttaaatcccttatcgaggatcaattggagggcaagtctggtgccagcagccg
cggtaattccagctccaatagcgtatatttaagttgctgcggttaaaaagctcgtagtcggatttcgggtggcgcctacc
ggtccgcctttggtgagt-ac-tggtaggcaccatctttctgccgaggacggggtactg---gg-cttaattgtctgggc
cccggagtcggcgacgtcactttgagtaaattagggtgttcaaagcaggcttatgctctgtatacactagcatgggatga
cacgataggacttcggtttatcttgtcggtctgtaaat-cggagtaatgattaagagggacagtcgggggcattcgtatt
tcgtagtcagaggtgaaattcttggatttacggaagacgaacttctgcgaaagcatttgccaaggatgttttcattgatc
aagaacgaaagtcgggggctcgaagacgattagataccgtcgtagtctcgaccataaacgatgccgactagggatcggag
gtggttttt-ttatgacctctccggcaccttacgagaaatca-aagtttctgggttccggggggagtatggtcgcaaggc
tgaaacttaaaggaattgac--ggaagggcaccaccaggcgtggagcctgcggcttaatttgactcaacacggggaaact
taccaggtccagacatgggtaggattgacagattgatagctctttcttgattctatgggtggtggtgcatggccgttctt
agttggtgggttggcttgtcaggttgattccggtaacgaacgagacctcagcctgctaaatagtag-cttt-cggttcgc
cgggaggcag-acttcttagagggactattagcgactatcagctaattgaagtatgaggcaataacaggtctgtgatgcc
cttagatgttctgggccgcacgcgcgctacactgacgcaatcaacg-agcctcctggcctcgaga???????????????
????????????tcagtaacaaacttactaacttcagtagtaggaaacgtatttggtttcaaggcattaagagctcttcg
tttagaagatttacgtatttctaaagcctacgttaaaactttctttgggccaccacacggaattcaagttgagcgtgata
aattaaacaaatacggtagagcattcttagggtgtacaattaaaccaaaattaggactttcagctaaaaactacggtcgt
gcttgttatgaatgtttacgtggaggattagatttcacaaaagacgatgaaaacgtaaactcacaaccattcatgcgttg
gagagaccgtttcgctttcgtagcagaaggaattttcaaatcacaagctgaaactggggaaattaaagggcactacttaa
atgcaactgctcctgattcagaaggtatgatgatgagagcagaagtcgctaaaggttttggggttcctattgttatgcac
gactatttaacaggaggatacacagcaaacactacattagcaaacttctgtagaaacaacggattacttcttcacatcca
ccgtgctatgcacgcggttattgaccgtcaacgtaaccacggtattcacttccgtgttttagcaaaaacattaagaatgt
ctggaggggaccacttacactctggaacagttgtaggaaaactagaaggagatagagaagtaactcaaggatttgttgac
ttaatgcgtgataactttattgaaaaagaccgtgcaagaggagta???
>TreFl13_Grsc Concatenation of 2 sequences
cttcacgaatcgca-tggtcttgaaccgg-cgatgttt-cattcaaatttctgccctatcaactttcgacggtagggtag
tggcctaccgtggtggtaacgggtgacggaggattagggttcgattccggagagggag-ctgagaaacggctaccacatc
caaggaaggcagcaggcgcgcaaattacccaaatcccaactcggggaggtagtgacaagaaataacgatgctccggcctc
acggtcgggtaatcggaatgagaacaatttaaatcccttatcgaggatcaattggagggcaagtctggtgccagcagccg
cggtaattccagctccaatagcgtatatttaagttgctgcggttaaaaagctcgtagtcggatttcgggtggcgcctacc
ggtccgcctttggtgagt-ac-tggtaggcaccatctttctgccgaggacggggtactg---gg-cttaattgtctgggc
cccggagtcggcgacgtcactttgagtaaattagggtgttcaaagcaggcttatgctctgtatacactagcatgggatga
cacgataggacttcggtttatcttgtcggtctgtaaat-cggagtaatgattaagagggacagtcgggggcattcgtatt
tcgtagtcagaggtgaaattcttggatttacggaagacgaacttctgcgaaagcatttgccaaggatgttttcattgatc
aagaacgaaagtcgggggctcgaagacgattagataccgtcgtagtctcgaccataaacgatgccgactagggatcggag
gtggttttt-ttatgacctctccggcaccttacgagaaatca-aagtttctgggttccggggggagtatggtcgcaaggc
tgaaacttaaaggaattgac--ggaagggcaccaccaggcgtggagcctgcggcttaatttgactcaacacggggaaact
taccaggtccagacatgggtaggattgacagattgatagctctttcttgattctatgggtggtggtgcatggccgttctt
agttggtgggttggcttgtcaggttgattccggtaacgaacgagacctcagcctgctaaatagtag-cttt-cggttcgc
cgggaggcag-acttcttagagggactattagcgactatcagctaattgaagtatgaggcaataacaggtctgtgatgcc
cttagatgttctgggccgcacgcgcgctacactgacgcaatcaacg-agcctcctggcctcgagagg????atcgatcta
ttcgaagaaggatcagtaacaaacttactaacttcagtagtaggaaacgtatttggtttcaaggcattaagagctcttcg
tttagaagatttacgtatttctaaagcctacgttaaaactttctttgggccaccacacggaattcaagttgagcgtgata
aattaaacaaatacggtagagcattcttagggtgtacaattaaaccaaaattaggactttcagctaaaaactacggtcgt
gcttgttatgaatgtttacgtggaggattagatttcacaaaagacgatgaaaacgtaaactcacaaccattcatgcgttg
gagagaccgtttcgctttcgtagcagaaggaattttcaaatcacaagctgaaactggggaaattaaagggcactacttaa
atgcaactgctcctgattcagaaggtatgatgatgagagcagaagtcgctaaaggttttggggttcctattgttatgcac
gactatttaacaggaggatacacagcaaacactacattagcaaacttctgtagaaacaacggattacttcttcacatcca
ccgtgctatgcacgcggttattgaccgtcaacgtaaccacggtattcacttccgtgttttagcaaaaacattaagaatgt
ctggaggggaccacttacactctggaacagttgtaggaaaactagaaagagatagagaagtaactcaaggatttgttgac
ttaatgcgtgataactttattgaaaaagaccgtgcaagagga??????
>TreFl21 Concatenation of 2 sequences
??tcacgaatcgca-tggtcttgaaccgg-cgatgttt-cattcaaatttctgccctatcaactttcgacggtagggtag
tggcctaccgtggtggtaacgggtgacggaggattagggttcgattccggagagggagcctgagaaacggctaccacatc
caaggaaggcagcaggcgcgcaaattacccaaatcccaactcggggaggtagtgacaagaaataacgatgctccggcctc
acggtcgggtaatcggaatgagaacaatttaaatcccttatcgaggatcaattggagggcaagtctggtgccagcagccg
cggtaattccagctccaatagcgtatatttaagttgctgcggttaaaaagctcgtagtcggatttcgggtggcgcctacc
ggtccgcctttggtgagt-ac-tggtaggcaccatctttctgccgaggacggggtactg---gg-cttaattgtctgggc
cccggagtcggcgacgtcactttgagtaaattagggtgttcaaagcaggcttatgctctgtatacactagcatgggatga
cacgataggacttcggtttatcttgtcggtctgtaaat-cggagtaatgattaagagggacagtcgggggcattcgtatt
tcgtagtcagaggtgaaattcttggatttacggaagacgaacttctgcgaaagcatttgccaaggatgttttcattgatc
aagaacgaaagtcgggggctcgaagacgattagataccgtcgtagtctcgaccataaacgatgccgactagggatcggag
gtggttttt-ttatgacctctccggcaccttacgagaaatca-aagtttctgggttccggggggagtatggtcgcaaggc
tgaaacttaaaggaattgac--ggaagggcaccaccaggcgtggagcctgcggcttaatttgactcaacacggggaaact
taccaggtccagacatgggtaggattgacagattgatagctctttcttgattctatgggtggtggtgcatggccgttctt
agttggtgggttggcttgtcaggttgattccggtaacgaacgagacctcagcctgctaaatagtag-cttt-cggttcgc
cgggaggcag-acttcttagagggactattagcgactatcagctaattgaagtatgaggcaataacaggtctgtgatgcc
cttagatgttctgggccgcacgcgcgctacactgacgcaatcaacg-agcctcctggcctc???????????????????
??????????????????acaaacttactaacttcagtagtaggaaacgtatttggtttcaaggcattaagagctcttcg
tttagaagatttacgtatttctaaagcctacgttaaaactttctttgggccaccacacggaattcaagttgagcgtgata
aattaaacaaatacggtagagcattcttagggtgtacaattaaaccaaaattaggactttcagctaaaaactacggtcgt
gcttgttatgaatgtttacgtggaggattagatttcacaaaagacgatgaaaacgtaaactcacaaccattcatgcgttg
gagagaccgtttcgctttcgtagcagaaggaattttcaaatcacaagctgaaactggggaaattaaagggcactacttaa
atgcaactgctcctgattcagaaggtatgatgatgagagcagaagtcgctaaaggttttggggttcctattgttatgcac
gactatttaacaggaggatacacagcaaacactacattagcaaacttctgtagaaacaacggattacttcttcacatcca
ccgtgctatgcacgcggttattgaccgtcaacgtaaccacggtattcacttccgtgttttagcaaaaacattaagaatgt
ctggaggtgaccacttacactctggaacagttgtaggaaaactagaaggagatagagaagtaactcaaggatttgttgac
ttaatgcgtgataactttattgaaaaagaccgtgcaagaggagtattc
>TreFl19 Concatenation of 2 sequences
cttcacgaatcgca-tggtcttgaaccgg-cgatgttt-cattcaaatttctgccctatcaactttcgacggtagggtag
tggcctaccgtggtggtaacgggtgacggaggattagggttcgattccggagagggagcctgagaaacggctaccacatc
caaggaaggcagcaggcgcgcaaattacccaaatcccaactcggggaggtagtgacaagaaataacgatgctccggcctc
acggtcgggtaatcggaatgagaacaatttaaatcccttatcgaggatcaattggagggcaagtctggtgccagcagccg
cggtaattccagctccaatagcgtatatttaagttgctgcggttaaaaagctcgtagtcggatttcgggtggcgcctacc
ggtccgcctttggtgagt-ac-tggtaggcaccatctttctgccgaggacggggtactg---gg-cttaattgtctgggc
cccggagtcggcgacgtcactttgagtaaattagggtgttcaaagcaggcttatgctctgtatacactagcatgggatga
cacgataggacttcggtttatcttgtcggtctgtaaat-cggagtaatgattaagagggacagtcgggggcattcgtatt
tcgtagtcagaggtgaaattcttggatttacggaagacgaacttctgcgaaagcatttgccaaggatgttttcattgatc
aagaacgaaagtcgggggctcgaagacgattagataccgtcgtagtctcgaccataaacgatgccgactagggatcggag
gtggttttt-ttatgacctctccggcaccttacgagaaatca-aagtttctgggttccggggggagtatggtcgcaaggc
tgaaacttaaaggaattgac--ggaagggcaccaccaggcgtggagcctgcggcttaatttgactcaacacggggaaact
taccaggtccagacatgggtaggattgacagattgatagctctttcttgattctatgggtggtggtgcatggccgttctt
agttggtgggttggcttgtcaggttgattccggtaacgaacgagacctcagcctgctaaatagtag-cttt-cggttcgc
cgggaggcag-acttcttagagggactattagcgactatcagctaattgaagtatgaggcaataacaggtctgtgatgcc
cttagatgttctgggccgcacgcgcgctacactgacgcaatcaacg-agcctcc??????????????????????????
ttcgaagaaggatcagtaacaaacttactaacttcagtagtaggaaacgtatttggtttcaaggcattaagagctcttcg
tttagaagatttacgtatttctaaagcctacgttaaaactttctttgggccaccacacggaattcaagttgagcgtgata
aattaaacaaatacggtagagcattcttagggtgtacaattaaaccaaaattaggactttcagctaaaaactacggtcgt
gcttgttatgaatgtttacgtggaggattagatttcacaaaagacgatgaaaacgtaaactcacaaccattcatgcgttg
gagagaccgtttcgctttcgtagcagaaggaattttcaaatcacaagctgaaactggggaaattaaagggcactacttaa
atgcaactgctcctgattcagaaggtatgatgatgagagcagaagtcgctaaaggttttggggttcctattgttatgcac
gactatttaacaggaggatacacagcaaacactacattagcaaacttctgtagaaacaacggattacttcttcacatcca
ccgtgctatgcacgcggttattgaccgtcaacgtaaccacggtattcacttccgtgttttagcaaaaacattaagaatgt
ctggaggggaccacttacactctggaacagttgtaggaaaactagaaggagatagagaagtaactcaaggatttgttgac
ttaatgcgtgataactttattgaaaaagaccgtgcaagaggagtattc
>TreFl14_Grsc Concatenation of 2 sequences
cttcacgaatcgca-tggtcttgaaccgg-cgatgttt-cattcaaatttctgccctatcaactttcgacggtagggtag
tggcctaccgtggtggtaacgggtgacggaggattagggttcgattccggagagggagcctgagaaacggctaccacatc
caaggaaggcagcaggcgcgcaaattacccaaatcccaactcggggaggtagtgacaagaaataacgatgctccggcctc
acggtcgggtaatcggaatgagaacaatttaaatcccttatcgaggatcaattggagggcaagtctggtgccagcagccg
cggtaattccagctccaatagcgtatatttaagttgctgcggttaaaaagctcgtagtcggatttcgggtggcgcctacc
ggtccgcctttggtgagt-ac-tggtaggcaccatctttctgccgaggacggggtactg---gg-cttaattgtctgggc
cccggagtcggcgacgtcactttgagtaaattagggtgttcaaagcaggcttatgctctgtatacactagcatgggatga
cacgataggacttcggtttatcttgtcggtctgtaaat-cggagtaatgattaagagggacagtcgggggcattcgtatt
tcgtagtcagaggtgaaattcttggatttacggaagacgaacttctgcgaaagcatttgccaaggatgttttcattgatc
aagaacgaaagtcgggggctcgaagacgattagataccgtcgtagtctcgaccataaacgatgccgactagggatcggag
gtggttttt-ttatgacctctccggcaccttacgagaaatca-aagtttctgggttccggggggagtatggtcgcaaggc
tgaaacttaaaggaattgac--ggaagggcaccaccaggcgtggagcctgcggcttaatttgactcaacacggggaaact
taccaggtccagacatgggtaggattgacagattgatagctctttcttgattctatgggtggtggtgcatggccgttctt
agttggtgggttggcttgtcaggttgattccggtaacgaacgagacctcagcctgctaaatagtag-cttt-cggttcgc
cgggaggcag-acttcttagagggactattagcgactatcagctaattgaagtatgaggcaataacaggtctgtgatgcc
cttagatgttctgggccgcacgcgcgctacactgacgcaatcaacg-agcctc???????????????????????????
?????????????????????aacttactaacttcagtagtaggaaacgtatttggtttcaaggcattaagagctcttcg
tttagaagatttacgtatttctaaagcctacgttaaaactttctttgggccaccacacggaattcaagttgagcgtgata
aattaaacaaatacggtagagcattcttagggtgtacaattaaaccaaaattaggactttcagctaaaaactacggtcgt
gcttgttatgaatgtttacgtggaggattagatttcacaaaagacgatgaaaacgtaaactcacaaccattcatgcgttg
gagagaccgtttcgctttcgtagcagaaggaattttcaaatcacaagctgaaactggggaaattaaagggcactacttaa
atgcaactgctcctgattcagaaggtatgatgatgagagcagaagtcgctaaaggttttggggttcctattgttatgcac
gactatttaacaggaggatacacagcaaacactacattagcaaacttctgtagaaacaacggattacttcttcacatcca
ccgtgctatgcacgcggttattgaccgtcaacgtaaccacggtattcacttccgtgttttagcaaaaacattaagaatgt
ctggaggggaccacttacactctggaacagttgtaggaaaactagaaggagatagagaagtaactcaaggatttgttgac
ttaatgcgtgataactttattgaaaaagaccgtgcaagaggagta???
>TreFl22 Concatenation of 2 sequences
????????????????????????????????????????????????????????????????????????????????
????????????????????????????????????????????????????????????????????????????????
???????????????????????????cccaaatcccaactcggggaggtagtgacaagaaataacgatgctccggcctc
acggtcgggtaatcggaatgagaacaatttaaatcccttatcgaggatcaattggagggcaagtctggtgccagcagccg
cggtaattccagctccaatagcgtatatttaagttgctgcggttaaaaagctcgtagtcggatttcgggtggcgcctacc
ggtccgcctttggtgagt-ac-tggtaggcaccacctttctgccgaggacggggtactg---gg-cttaattgtctgggc
cccggagtcggcgacgtcactttgagtaaattagggtgttcaaagcaggcttatgctctgtatacactagcatgggatga
cacgataggacttcggtttatcttgtcggtctgtaaat-cggagtaatgattaagagggacagtcgggggcattcgtatt
tcgtagtcagaggtgaaattcttggatttacggaagacgaacttctgcgaaagcatttgccaaggatgttttcattgatc
aagaacgaaagtcgggggctcgaagacgattagataccgtcgtagtctcgaccataaacgatgccgactagggatcggag
gtggttttt-ttatgacctctccggcaccttacgagaaatca-aagtttctgggttccggggggagtatggtcgcaaggc
tgaaacttaaaggaattgac--ggaagggcaccaccaggcgtggagcctgcggcttaatttgactcaacacggggaaact
taccaggtccagacatgggtaggattgacagattgatagctctttcttgattctatgggtggtggtgcatggccgttctt
agttggtgggttggcttgtcaggttgattccggtaacgaacgagacctcagcctgctaaatagtag-cttt-cggttcgc
cgggaggcag-acttcttagagggactattagcgactatcagctaattgaagtatgaggcaataacaggtctgtgatgcc
cttagatgttctgggccgcacgcgcgctacactgacgcaatcaacg-agcctcctggcctcgaga???????????????
??????gaagggtcagtaacaaacttactaacttcaattgtaggaaacgtatttggtttcaaagcattaagagctcttcg
tctagaagacttacgtatttctaaagcatacgttaaaactttctttggtccaccacacggaattcaagttgagcgtgata
aattaaacaaatacggtagagcatttttaggatgtacaattaaaccaaaattaggactttcagctaaaaactatggtcgt
gcttgttatgaatgtttacgtggaggattagactttacaaaagacgatgaaaatgtaaactcacaaccattcatgcgctg
gagagaccgtttcgcgtttgtagcagaaggaattttcaaatcacaagctgaaactggagaaattaaagggcactacttaa
acgcaactgctcctgattcagaaggaatgatgctaagagcagaaactgctaaaggttttggggttcctattgttatgcac
gactacttaacaggaggatatacagcaaacactactttagctaatttctgtagaaacaatggattacttcttcacattca
ccgtgctatgcacgcagtaattgaccgtcaacgtaaccacggtatgcacttccgtgttttagctaaaacactaagacttt
ctggaggtgaccatttacactctggtacagttgtagggaaactagaaggagatagagaagttacactaggattcgtagat
ttaatgcgcgacaacttcattgaacgcgaccgtcaaagaggagta???
>TreFl137 Concatenation of 2 sequences
actcacgaatcgca-tggtct-ga--cgg-cgatgttt-cattcaaatttctgccctatcaactttcgacggtagggtag
tggcctaccgtggtggtaacgggtgacggaggattagggttcgattccggagagggagcctgagaaacggctaccacatc
caaggaaggcagcaggcgcgcaaattacccaaatcccaactcggggaggtagtgacaagaaataacgatgctccggcctc
acggtcgggtaatcggaatgagaacaatttaaatcccttatcgaggatcaattggagggcaagtctggtgccagcagccg
cggtaattccagctccaatagcgtatatttaagttgctgcggttaaaaagctcgtagtcggatttcgggtggcgcctacc
ggtccgcctttggtgagt-ac-tggtaggtgccacctttctgccgaggacggggtactg---gg-cttaattgtctgggc
cccggagtcggcgatgtcactttgagtaaattagggtgttcaaagcaggcttatgctctgtatacactagcatgggatga
cacgataggacttcggtttatcttgtcggtctgtaaat-cggagtaatgattaagagggacagtcgggggcattcgtatt
tcgtagtcagaggtgaaattcttggatttacggaagacgaacttctgcgaaagcatttgccaaggatgttttcattgatc
aagaacgaaagtcgggggctcgaagacgattagataccgtcgtagtctcgaccataaacgatgccgactagggatcggag
gtggttttt-ttatgacctctccggcaccttacgagaaatca-aagtttctgggttccggggggagtatggtcgcaaggc
tgaaacttaaaggaattgac--ggaagggcaccaccaggcgtggagcctgcggcttaatttgactcaacacggggaaact
taccaggtccagacatgggtaggattgacagattgatagctctttcttgattctatgggtggtggtgcatggccgttctt
agttggtgggttggcttgtcaggttgattccggtaacgaacgagacctcagcctgctaaatagtag-cttt-cggttcgc
cgggaggcag-acttcttagagggactattagcgactatcagctaattgaagtatgaggcaataacaggtctgtgatgcc
cttagatgttctgggccgcacgcgcgctacactgacgc????????????????????????????????????gatcta
ttcgaagaaggatcagtaacaaacttactaacttcagtagtaggaaacgtatttggtttcaaggcattaagagctcttcg
tttagaagatttacgtatttctaaagcctacgttaaaactttctttgggccaccacacggaattcaagttgagcgtgata
aattaaacaaatacggtagagcattcttaggatgtacaattaaaccaaaattaggactttcagctaaaaactacggtcgt
gcttgttatgaatgtttacgtggaggattagatttcacaaaagacgatgaaaacgtaaactcacaaccattcatgcgttg
gagagaccgtttcgctttcgtagcagaaggaattttcaaatcacaagctgaaactggggaaattaaagggcactacttaa
atgcaactgctcctgattcagaaggtatgatgatgagagcagaagtcgctaaaggttttggggttcctattgttatgcac
gactatttaacaggaggatacacagcaaacactacattagcaaacttctgtagaaacaacggattacttcttcacatcca
ccgtgctatgcacgcggttattgaccgtcaacgtaaccacggtattcacttccgtgttttagcaaaaacattaagaatgt
ctggaggggaccacttacactctggaacagttgtaggaaaactagaaggagatagagaagtaactcaaggatttgttgac
ttaatgcgtgataactttattgaaaaagaccgtgcaagaggagtattc
>TreFl135 Concatenation of 2 sequences
???????????????????????????????????????????????????????????????????????gtagggtag
tggcctaccgtggtggtaacgggtaacggaggattagggttcgattccggagagggagcctgagaaacggctaccacatc
caaggaaggcagcaggcgcgcaaattacccaaatcccaattcggggaggtagtgacaagaaataacgatgctccggcctc
acggtcgggtaatcggaatgagaacaatttaaatcccttatcgaggatcaattggagggcaagtctggtgccagcagccg
cggtaattccagctccaatagcgtatatttaagttggtgcggttaaaaagctcgtagtcggatttcgggtggcgcctacc
ggtccgcctttggtgagt-ac-tggtaggtgccacctttctgtcgaggacggggtactgactgggcttaagtgtctgggc
cccggagtcggcgatgtcactttgagtaaattagggtgttcaaagcaggcttatgctctgtatacactagcatgggatga
cacgataggacttcggtttatcttgtcggtctgtaaat-cggagtaatgattaagagggacagtcgggggcattcgtatt
tcgtagtcagaggtgaaattcttggatttacggaagacgaacttctgcgaaagcatttgccaaggatgttttcattgatc
aagaacgaaagtcgggggctcgaagacgattagataccgtcgtagtctcgaccataaacgatgccgactagggatcggag
gtggttttt-ttatgacctctccggcaccttacgagaaatca-aagtttctgggttccggggggagtatggtcgcaaggc
tgaaacttaaaggaattgac--ggaagggcaccaccaggcgtggagcctgcggcttaatttgactcaacacggggaaact
taccaggtccagacatgggtaggattgacagattgatagctctttcttgattctatgggtggtggtgcatggccgttctt
agttggtgggttggcttgtcaggttgattccggtaacgaacgagacctcagcctgctaaatagtag-ctcc-cggttcgc
cgggaggcag-acttcttagagggactattagcgactatcagctaattgaagtatgaggcaataacaggtctgtgatgcc
cttagatgttctgggccgcacgcgcgctacactgacgcaatcaacg-agcctc?????????????????????gactta
ttcgaagaaggatcggtaacaaacttattaacttcggtagtaggaaacgtatttggtttcaaagcattaagagctcttcg
tttagaagatttacgtatctctaaagcatatgttaaaactttcttcggtccaccacacggaattcaagttgagcgtgata
aattaaacaaatatggtagagcattcctaggatgtacaattaaacctaaattaggattatctgctaaaaactacggtcgt
gcttgttatgaatgtttacgtggagggttagattttacaaaagatgatgaaaacgtaaactcacaaccattcatgcgttg
gagagaccgtttcgcattcgtagcagaaggaatttttaaatctcaagcagagactggagaaattaaaggacactacttaa
acgcaactgctcctacttcagaaggaatgttattacgagcagaaactgctaaaggttttggggttcctattattatgcac
gactatctaacaggaggttacacatcaaacactactttagcaaactactgtagagacaatggattacttcttcacattca
ccgcgcgatgcacgcagtaattgaccgtcaacgtatccacggtattcacttccgtgttttagcaaaaacgttaagaatgt
ctggaggggaccatttacactctggaaccgttgtagggaaactagagggagacagagatattacattaggattcgtagat
ttaatgcgagataactacattgaacgtgatcgtcaaagaggagtattc
>TreFl149 Concatenation of 2 sequences
?????????????????????????ccgg-cgatgttt-cattcaaatttctgccctatcaactttcgacggtagggtag
tggcctaccgtggtggtaacgggtgacggaggattagggttcgattccggagagggagcctgagaaacggctaccacatc
caaggaaggcagcaggcgcgcaaattacccaaatcccaactcggggaggtagtgacaagaaataacgatgctccggcctc
acggtcgggtaatcggaatgagaacaatttaaatcccttatcgaggatcaattggagggcaagtctggtgccagcagccg
cggtaattccagctccaatagcgtatatttaagttgctgcggttaaaaagctcgtagtcggatttcgggtggcgcctacc
ggtccgcctttggtgagt-ac-tggtaggtaccacctttctgccgaggacggggtactg---gg-cttaattgtctgggc
ctcggagtcggcgatgtcactttgagtaaattagggtgttcaaagcaggcttatgctctgtatacactagcatgggatga
cacgataggacttcggtttatcttgtcggtctgtagat-cggagtaatgattaagagggacagtcgggggcattcgtatt
tcgtagtcagaggtgaaattcttggatttacggaagacgaacttctgcgaaagcatttgccaaggatgttttcattgatc
aagaacgaaagtcgggggctcgaagacgattagataccgtcgtagtctcgaccataaacgatgccgactagggatcggag
gtggttttt-ttatgacctctccggcaccttacgagaaatca-aagtttctgggttccggggggagtatggtcgcaaggc
tgaaacttaaaggaattgac--ggaagggcaccaccaggcgtggagcctgcggcttaatttgactcaacacggggaaact
taccaggtccagacatgggtaggattgacagattgatagctctttcttgattctatgggtggtggtgcatggccgttctt
agttggtgggttggcttgtcaggttgattccggtaacgaacgagacctcagcctgctaaatagtaa-cttc-cggttcgc
cgggaggcag-acttcttagagggactattagcgactatcagctaattgaagtatgaggcaataacaggtctgtgatgcc
cttagatgttctgggccgcacgcgcgctacactgacgcaatcaacg-ag????????????????????????????cta
ttcgaagaaggttcagtaacaaacttattaacttcagttgtaggaaacgtatttggtttcaaagcattacgagctcttcg
tctagaagatttacgtatttctaaagcttacgttaaaactttctttggaccaccacacgggattcaagttgagcgtgata
aattaaacaaatacggtagagcattcttagggtgtacaattaaaccaaaactaggattatcagctaaaaactacggtcgt
gcttgttacgaatgtctacgtggaggattagatttcacaaaagatgatgaaaatgtaaactcacaaccattcatgcgttg
gagagaccgtttcgcttttgtagcagaaggaattttcaaatcacaagctgaaactggggaaattaaaggacactacttaa
atgcgactgctccaacttcagaaggaatgctactacgtgcagaagttgcaaaagatttcggagctcctattgttatgcac
gactatttaacaggaggatacacagcaaacacatctttagcaaacttctgtagaaacaacggattacttcttcacattca
ccgtgcaatgcacgcggttattgaccgtcaaagaaaccacggtattcacttccgtgttttagctaaaacattacgaatgt
ctggaggggaccacttacactctggaacagttgtaggaaaactagaaggagatagagaagtaacattaggattcgtagac
tttatgagagataactatatcgaacgtgaccgtcaaagaggagtattc
>TreFl156 Concatenation of 2 sequences
cttcacgaatcgca-tggtcttgaaccgg-cgatgttt-cattcaaatttctgccctatcaactttcgacggtagggtag
tggcctaccgtggtggtaacgggtgacggaggattagggttcgattccggagagggagcctgagaaacggctaccacatc
caaggaaggcagcaggcgcgcaaattacccaaatcccaactcggggaggtagtgacaagaaataacgatgctccgacctc
t-ggtcgggtaatcggaatgagaacaatttaaatcccttatcgaggatcaattggagggcaagtctggtgccagcagccg
cggtaattccagctccaatagcgtatatttaagttgctgcggttaaaaagctcgtagtcggatttcgggtggcgcctacc
ggtccgcctttggtgagt-ac-tggtaggtaccacctttctgccgaggacgggctcctg---gg-cttaattgtctggga
cccggagtcggcgacgtcactttgagtaaattagggtgtttaaagcaggcttatgctctgtatacactagcatgggatga
cacgataggacttcggttcatcttgtcggtctgtaaat-cggagtaatgattaagagggacagtcgggggcattcgtatt
tcgtagtcagaggtgaaattcttggatttacggaagacgaacttctgcgaaagcatttgccaaggatgttttcattgatc
aagaacgaaagtcgggggctcgaagacgattagataccgtcgtagtctcgaccataaacgatgccgactagggatcggag
gtggttttt-tgatgacctctccggcaccttacgagaaatca-aagtttctgggttccggggggagtatggtcgcaaggc
tgaaacttaaaggaattgac--ggaagggcaccaccaggcgtggagcctgcggcttaatttgactcaacacggggaaact
taccaggtccagacatgggtaggattgacagattgatagctctttcttgattctatgggtggtggtgcatggccgttctt
agttggtgggttggcttgtcaggttgattccggtaacgaacgagacctcagcctgctaaatagttg-cgtc-cggtccgc
cgggcgtcta-acttcttagagggactattagcgactatcagctaattgaagtatgaggcaataacaggtctgtgatgcc
cttagatgttctgggccgcacgcgcgctacactgacgcgtccaacg-agcc?????????????????????????????
???gaagaaggaagtgtaacaaacttactaacttcagtagtaggtaacgtattcggatttaaagcactaagagctcttcg
tttagaagatttacgtatttcagctgcttatgctaaaactttcggaggaccacctcatggtattcaagtagaacgtgaca
aattaaacaaatatggtcgcgctttcttaggatgtacaattaaacctaaattaggattatctgctaaaaactatggtcgt
gcttgttatgaatgtttacgtggaggattagatttcactaaagatgatgaaaatgtaaactcacaaccattcatgcgttg
gagagaccgttttgcatttgtctgtgaaggactttataaagcacaagctgaaactggtgaaattaaaggacactatttaa
acgcaacagccccaacttcagaaggaatgttattcagagcagaagttgctaaagactttggagcaccaattatcatgcac
gactatttaacaggaggattcactgctaacacttcattagcaaactatgctagaaattatggattacttcttcatattca
ccgcgctatgcacgcagtaattgaccgtcaacgtaaccatggaattcatttccgtgttttagcaaaagcacttagattat
caggtggagaccatttacactcaggaacagtagtaggaaaacttgaaggagatagagaaattacattagggttcgtagac
ttaatgcgtgataactttattgaacgtgatcgttctagaggagtatct
>TreFl136 Concatenation of 2 sequences
cttcacgaatcgca-tggccttgcgccgg-cgatgttt-cattcaaatttctgccctatcaactttcgacggtagggtag
tggcctaccgtggtggtaacgggtaacggaggattagggttcgattccggagagggagcctgagaaacggctaccacatc
caaggaaggcagcaggcgcgcaaattacccaaatcccaactcggggaggtagtgacaagaaataacgatgctccggcca-
acggtcgggtaatcggaatgagaacaatttaaatcccttatcgaggatcaattggagggcaagtctggtgccagcagccg
cggtaattccagctccaatagcgtatatttaagttgctgcggttaaaaagctcgtagtcggatttcgggtggttccttcc
ggtccgcctttggtgagt-ac-tggttggcgccacctttctgccgaggacgggttcctg---gg-cttaactgtctgggt
cccggagtcggcgttgtcactttgagtaaattagggtgtttaaagcaggcttatgctctgtatacactagcatgggatga
cacgataggacttcggtctatcttgtcggtctgtagat-cggagtaatgattaagagggacagtcgggggcattcgtatt
tcgtagtcagaggtgaaattcttggatttacggaagacgaacttctgcgaaagcatttgccaaggatgttttcattgatc
aagaacgaaagtcgggggctcgaagacgattagataccgtcgtagtctcgaccataaacgatgccgactagggatcggag
gtggtttta-tgatgacctctccggcaccttacgagaaatca-aagtttttgggttccggggggagtatggtcgcaaggc
tgaaacttaaaggaattgac--ggaagggcaccaccaggcgtggagcctgcggcttaatttgactcaacacggggaaact
taccaggtccagacatgggtaggattgacagattgatagctctttcttgattctatgggtggtggtgcatggccgttctt
agttggtgggttggcttgtcaggttgattccggtaacgaacgagacctcagcctgctaaatagtca-cgtc-cggttcgc
cgggcggcag-acttcttagagggactattagcgactatcagctaattgaagtatgaggcaataacaggtctgtgatgcc
cttagatgttctgggccgcacgcgcgctacactgacgcgtt???????????????????????????????????????
???gaagaaggacgtgtaacaaacttattaacttcagttgtaggtaacgtattcggatttaaagcattacgagctcttcg
tttagaagatttacgaatttcagctgcttatgctaaaactttcggaggacctcctcatggtattcaagtagaacgtgaca
aattaaacaaatatggtcgagctttcctaggatgtactattaaacctaaattaggattatctgctaaaaactatggtcgt
gcttgttatgaatgtttacgtggtggattagatttcactaaagatgatgaaaatgtaaactcacaaccattcatgcgttg
gagagaccgtttcgcttttgtctgtgaagcactttataaatcacaagctgaaactggtgaaattaaaggacactatttaa
atgcaactgctccaacttcagaaggaatgttatacagagcacaagttgctaaagactttggagcaccaattatcatgcac
gactatttaacaggaggattcactgctaacacttcattagctgactattgtagaaataatggattacttcttcatattca
ccgcgctatgcacgcagtaattgaccgtcaacgtaaccatggaattcacttccgtgtttta???????????????????
????????????????????????????????????????????????????????????????????????????????
????????????????????????????????????????????????
>TreFl155 Concatenation of 2 sequences
cttcacgaatcgca-tggccttgcgccgg-cgatgttt-cattcaaatttctgccctatcaactttcgacggtagggtag
tggcctaccgtggtggtaacgggtaacggaggattagggttcgattccggagagggagcctgagaaacggctaccacatc
caaggaaggcagcaggcgcgcaaattacccaaatcccaactcggggaggtagtgacaagaaataacgatgctccggcca-
acggtcgggtaatcggaatgagaacaatttaaatcccttatcgaggatcaattggagggcaagtctggtgccagcagccg
cggtaattccagctccaatagcgtatatttaagttgctgcggttaaaaagctcgtagtcggatttcgggtggttccttcc
ggtccgccttcggtgagt-ac-tggttggcgccacctttctgccgaggacgggttcctg---gg-cttaactgtctgggt
cccggagtcggcgttgtcactttgagtaaattagggtgtttaaagcaggcttatgctctgaatacactagcatgggatga
cacgataggacttcggtctatcttgtcggtctgtagat-cggagtaatgattaagagggacagtcgggggcattcgtatt
tcgtagtcagaggtgaaattcttggatttacggaagacgaacttctgcgaaagcatttgccaaggatgttttcattgatc
aagaacgaaagtcgggggctcgaagacgattagataccgtcgtagtctcgaccataaacgatgccgactagggatcggag
gtggttcta-tgatgacctctccggcaccttacgagaaatca-aagtttttgggttccggggggagtatggtcgcaaggc
tgaaacttaaaggaattgac--ggaagggcaccaccaggcgtggagcctgcggcttaatttgactcaacacggggaaact
taccaggtccagacatgggtaggattgacagattgatagctctttcttgattctatgggtggtggtgcatggccgttctt
agttggtgggttggcttgtcaggttgattccggtaacgaacgagacctcagcctgctaaatagtca-cgtt-tggttcgc
cagacggcag-acttcttagagggactattagcgactatcagctaattgaagtatgaggcaataacaggtctgtgatgcc
cttagatgttctgggccgcacgcgcgctacactgacgcgttcaac?????????????????????????????gattta
tttgaagaaggatcagtaactaacctttttacttccattgttggaaacgtctttggatttaaagcattacgagctattcg
tttagaagatttacgaatttcgaatgcttatgctaaaacattcgaaggtcctcctcatggtattcaagttgagcgtgata
agttaaacaaatacggacgagctctattaggatgtactattaaaccaaaattaggattatcggctaaaaactatggtcgt
gcttgttatgaatgtttacgtggtggattagattttacaaaagatgatgaaaatgtaaattcacaaccattcatgcgttg
gagagatcgtttttgttttgttgcagaagcactttataaatcacaagcagaaactggtgaagttaaaggacactatttaa
atgcaacagctccaacatcagaaacaatgatgtacagagctcaagttgctaaagaatttggggtaccaattattatgcat
gattatcttactggaggatatactgctaatacctcattatctcactactgtcgtgacaatggtcttttacttcatattca
ccgtgcaatgcacgccgtaattgaccgtcaacgtaatcacgggatgcacttccgtgttttagctaaagcactacgattat
ctggaggtgaccacttacattcaggaactgtagttggaaaactagaaggggatagagaaattacattaggattcgttgat
ttaatgcgagataactacattgaacgtgaccgtccaagaggagtattc
>TreFl144 Concatenation of 2 sequences
cttcacgaatcgca-tggccatgcgccgg-cgatgttt-cattcaaatttctgccctatcaactttcgacggtagggtag
tggcctaccgtggtggtaacgggtaacggaggattagggttcgattccggagagggagcctgagaaacggctaccacatc
caaggaaggcagcaggcgcgcaaattacccaaatcccaactcggggaggtagtgacaagaaataacgatgctccggcca-
acggtcgggtaatcggaatgagaacaatttaaatcccttatcgaggatcaattggagggcaagtctggtgccagcagccg
cggtaattccagctccaatagcgtatatttaagttgctgcggttaaaaagctcgtagtcggatttcgggtggttccttcc
ggtccgccttcggtgagt-ac-tggttggcgccacctttctgccgaggacgggttcctg---gg-cttaactgtctgggt
cccggagtcggcgttgtcactttgagtaaattagggtgtttaaagcaggcttatgctctgtatacactagcatgggatga
cacgataggacttcggtctatcttgtcggtctgtagat-cggagtaatgattaagagggacagtcgggggcattcgtatt
tcgtagtcagaggtgaaattcttggatttacggaagacgaacttctgcgaaagcatttgccaaggatgttttcattgatc
aagaacgaaagtcgggggctcgaagacgattagataccgtcgtagtctcgaccataaacgatgccgactagggatcggag
gtggttcta-tgatgacctctccggcaccttacgagaaatca-aagtttttgggttccggggggagtatggtcgcaaggc
tgaaacttaaaggaattgac--ggaagggcaccaccaggcgtggagcctgcggcttaatttgactcaacacggggaaact
taccaggtccagacatgggtaggattgacagattgatagctctttcttgattctatgggtggtggtgcatggccgttctt
agttggtgggttggcttgtcaggttgattccggtaacgaacgagacctcagcctgctaaatagtca-cgtc-tggttcgc
cagacggcag-acttcttagagggactattagcgactatcagctaattgaagtatgaggcaataacaggtctgtgatgcc
cttagatgttctgggccgcacgcgcgctacactgacgcgttcaa????????????????????????????????????
tttgaagaaggatcagtaacaaacttgtttacttcaattgttggaaacgtttttggatttaaagcattacgagctcttcg
tttagaagacttacgaatttcagctgcttacgcaaaaacattcgaaggtcctcctcacggtattcaagttgagcgtgata
aattaaacaaatacggacgagctttattaggatgtaccattaaaccaaaactaggattatcggctaaaaattacggtcgt
gcatgttatgaatgtttacgtggtggattagatttcacaaaagatgatgaaaatgtaaattcacaaccattcatgcgttg
gcgtgaccgtttctgtttcgtagctgaagctctttataaatcacaagcagaaactggtgaagttaaaggacactatttaa
atgctactgctccaacttctgaaacaatgttataccgagcacaagtagctaaagattttggggtaccaattattatgcat
gattatctaactggaggatttactgctaatacatcattatctcactattgtcgtaacaatggtcttttacttcatattca
ccgtgcaatgcacgcagtaattgatcgtcaacgtaatcatgggatgcacttccgtgttttagctaaagcactaagattat
ctggaggtgaccacttacactcaggaactgtagtaggaaaactagaaggtgatcgagaaattacactaggattcgttgat
ttaatgcgagataattacattgaacgtgatcgtcaaagaggagtattc
>Treiofrei Concatenation of 2 sequences
cttcacgaatcgca-tggccttgcgccgg-cgatgttt-cattcaaatttctgccctatcaactttcgacggtagggtag
tggcctaccgtggtggtaacgggtgacggaggattagggttcgattccggagagggagcctgagaaacggctaccacatc
caaggaaggcagcaggcgcgcaaattacccaaatcccaactcggggaggtagtgacaagaaataacgatgctccggcca-
acggtcgggtaatcggaatgagaacaatttaaatcccttatcgaggatcaattggagggcaagtctggtgccagcagccg
cggtaattccagctccaatagcgtatatttaagttgctgcggttaaaaagctcgtagtcggatttcgggtggctcctacc
ggtccgccttcggtgagt-ac-tggtaggcgctacctttctgccgaggacaggctcctg---gg-cttaagtgtctggga
cctggagtcggcgacgtcactttgagtaaattagggtgtttaaagcaggcatatgctctgaatacactagcatgggatga
cacgataggactccggtctatcttgtcggtctgtaggc-tggagtaatgattaagagggacagtcgggggcattcgtatt
tcgtagtcagaggtgaaattcttggatttacggaagacgaacttctgcgaaagcatttgccaaggatgttttcattgatc
aagaacgaaagtcgggggctcgaagacgattagataccgtcgtagtctcgaccataaacgatgccgactagggatcggag
gtggtttta-tgatgacctctccggcaccttacgagaaatca-aagtttctgggttccggggggagtatggtcgcaaggc
tgaaacttaaaggaattgac--ggaagggcaccaccaggcgtggagcctgcggcttaatttgactcaacacggggaaact
taccaggtccagacatgggtaggattgacagattgatagctctttcttgattctatgggtggtggtgcatggccgttctt
agttggtgggttggcttgtcaggttgattccggtaacgaacgagacctcagcctgctaaatagtca-cgtc-cggttcgc
cgggcggctg-acttcttagagggactattagcgactttcagctaattgaagtatgaggcaataacaggtctgtgatgcc
cttagatgttctgggccgcacgcgcgctacactgacgcgttcaacg-agcctcctggtcacgagaggaccgattgattta
tttgaagaaggctcggtaacaaacttattaacttcaatcgttggtaatgtatttggatttaaagctttacgagctctacg
tttagaagatttacgtattccacccgcttatgtaaaaacttttgaaggtcctccgcacggaattcaagtagaacgtgata
aattaaataaatacggtcgatcatttttaggctgtaccattaaacctaaattaggattatcggctaaaaactatggtcgt
gcatgttatgaatgtttacgtggtggactagatttcacaaaagatgatgaaaatgtaaactctcaaccattcatgcgatg
gagagatcgttttgcttttgttacggaagcaatttataaagctcaagctgaaactggtgaagttaaaggacattatttaa
atgcaactgctccaacttcagaacaaatgatgtaccgagcacaagtagctaaagattttggtacaccaattattatgcac
gattatctaacgggaggttatacagctaatacatctttatctcattattgtcgaaataatggattattactacacattca
ccgtgccatgcacgccgttattgatagacaacgtattcacggtatccatttccgagttttagctaaaacattacgattat
caggaggagaccacttacattctggtaccgtagttggtaaattagaaggagatagagaagtaacattaggatttgtagat
ttaatgcgagacaactacattgaacgagaccgaagccgaggagtattt
>R10 Concatenation of 2 sequences
cttcacgaatcgca-tgcc-ttgcgccgg-cgatgttt-cattcaaatttctgccctatcaactttcgacggtagggtag
tggcctaccgtggtggtaacgggtaacggaggattagggttcgattccggagagggagcctgagaaacggctaccacatc
caaggaaggcagcaggcgcgcaaattacccaaatcccaactcggggaggtagtgacaagaaataacgatgctccggcct-
acggtcgggtaatcggaatgagaacaatataaatcccttatcgaggatcaattggagggcaagtctggtgccagcagccg
cggtaattccagctccaatagcgtatatttaagttgctgcggttaaaaagctcgtagtcggatttcgggtggtacctgcc
ggtccgcccttggtgagt-ac-tggcaggcgctacctttctgccgaggacaggctcgtg---gg-ctttactgtctgggg
tctggagtcggcgacgtcactttgagtaaattagggtgtttaaagcaggcatatgctctgaatacactagcatgggatga
cacgataggactccggtctatcttgtcggtctgtaggc-tggagtaatgattaagagggacagtcgggggcattcgtatt
tcgtagtcagaggtgaaattcttggatttacggaagacgaacttctgcgaaagcatttgccaaggatgttttcattgatc
aagaacgaaagtcgggggctcgaagacgattagataccgtcgtagtctcgaccataaacgatgccgactagggatcggag
gtggtttca-tgatgacctctccggcaccttacgagaaatca-aagtttctgggttccggggggagtatggtcgcaaggc
tgaaacttaaaggaattgac--ggaagggcaccaccaggcgtggagcctgcggcttaatttgactcaacacggggaaact
taccaggtccagacatgggtaggattgacagattgatagctctttcttgattctatgggtggtggtgcatggccgttctt
agttggtgggttggcttgtcaggttgattccggtaacgaacgagacctcagcctgctaaatagtca-cgtc-cggttcgc
cgggcggcag-acttcttagagggactattagcgactttcagctaattgaagtatgaggcaataacaggtctgtgatgcc
cttagatgttctgggccgcacgcgcgctacactgacgcgttcaacg-agcct?????????????????????????tta
tttgaagaaggttcagttacaaacctattaacttcaattgttggtaatgtatttggatttaaagcgttacgagcgcttcg
tttagaagatctacgtatttcacaagcttacattaaaactttctatggtcccccacatggtatccaagtagaacgtgata
aattaaacaaatatggtcgagctttccttggatgtactattaaacctaaattaggtttatcagctaaaaactacggtcga
gcatgttatgaatgtttacgtggtggattagattttacaaaagatgatgaaaatgtaaactctcaaccattcatgagatg
gcgagaccgtttcggttttgttgccgaagcaatctataaatctcaagctgaaacaggtgaaattaaaggacactatctga
atgcaactgcacctgatagtgaatctatgctataccgtgcccaagtagcacgtgaattcggtgtaccaatt?????????
????????????????????????????????????????????????????????????????????????????????
????????????????????????????????????????????????????????????????????????????????
????????????????????????????????????????????????????????????????????????????????
????????????????????????????????????????????????
>R7 Concatenation of 2 sequences
cttcacgaatcgca-tggccttgcgccgggcgatgttt-cattcaaatttctgccctatcaactttcgacggtagggtag
tggcctaccgtggtggtaacgggtaacggaggattagggttcgattccggagagggagcctgagaaacggctaccacatc
caaggaaggcagcaggcgcgcaaattacccaaatcccaactcggggaggtagtgacaagaaataacgatgctccggcct-
acggtcgggtaatcggaatgagaacaatataaatcccttatcgaggatcaattggagggcaagtctggtgccagcagccg
cggtaattccagctccaatagcgtatatttaagttgctgcggttaaaaagctcgtagtcggatttcgggtggtacctgcc
ggtccgcccttggtgagt-ac-tggcaggcgctacctttctgccgaggacaggctcgtg---gg-ctttactgtctgggg
tctggagtcggcgacgtcactttgagtaaattagggtgtttaaagcaggcatatgctctgaatacactagcatgggatga
cacgataggactccggtctatcttgtcggtctgtaggc-tggagtaatgattaagagggacagtcgggggcattcgtatt
tcgtagtcagaggtgaaattcttggatttacggaagacgaacttctgcgaaagcatttgccaaggatgttttcattgatc
aagaacgaaagtcgggggctcgaagacgattagataccgtcgtagtctcgaccataaacgatgccgactagggatcggag
gtggtttca-tgatgacctctccggcaccttacgagaaatca-aagtttctgggttccggggggagtatggtcgcaaggc
tgaaacttaaaggaattgac--ggaagggcaccaccaggcgtggagcctgcggcttaatttgactcaacacggggaaact
taccaggtccagacatgggtaggattgacagattgatagctctttcttgattctatgggtggtggtgcatggccgttctt
agttggtgggttggcttgtcaggttgattccggtaacgaacgagacctcagcctgctaaatagtca-cgtc-cggttcgc
cgggcggcag-acttcttagagggactattagcgactttcagctaattgaagtatgaggcaataacaggtctgtgatgcc
cttagatgttctgggccgcacgcgcgctacactgacgcgttcaacg-agcctcctggtcacgagagggcc??????????
?????????ggttctgttacaaacctattaacttcaattgttggtaatgtatttggatttaaagcgttacgagcgcttcg
tttagaagatctacgtatttcacaagcttacattaaaactttctatggtcccccacatggtatccaagtagaacgtgata
aattaaacaaatatggtcgagctttccttggatgtactattaaacctaaattaggtttatcagctaaaaactacggtcga
gcatgttatgaatgtttacgtggtggattagattttacaaaagatgatgaaaatgtaaactctcaaccattcatgagatg
gcgagaccgtttcggttttgttgccgaagcaatctataaatctcaagctgaaacaggtgaaattaaaggacactatctga
atgcaactgcacctgatagtgaatctatgctataccgtgcccaagtagcacgtgaattcggtgtaccaattatc??????
????????????????????????????????????????????????????????????????????????????????
????????????????????????????????????????????????????????????????????????????????
????????????????????????????????????????????????????????????????????????????????
????????????????????????????????????????????????
>R11 Concatenation of 2 sequences
cttcacgaatcgca-tggccttgcgccgg-cgatgttt-cattcaaatttctgccctatcaactttcgacggtagggtag
tggcctaccgtggtggtaacgggtaacggaggattagggttcgattccggagagggagcctgagaaacggctaccacatc
caaggaaggcagcaggcgcgcaaattacccaaatcccaactcggggaggtagtgacaagaaataacgatgctccggcct-
acggtcgggtaatcggaatgagaacaatataaatcccttatcgaggatcaattggagggcaagtctggtgccagcagccg
cggtaattccagctccaatagcgtatatttaagttgctgcggttaaaaagctcgtagtcggatttcgggtggtacctgcc
ggtccgcccttggtgagt-ac-tggcaggcgctacctttctgccgaggacaggctcgtg---gg-ctttactgtctgggg
tctggagtcggcgacgtcactttgagtaaattagggtgtttaaagcaggcatatgctctgaatacactagcatgggatga
cacgataggactccggtctatcttgtcggtctgtaggc-tggagtaatgattaagagggacagtcgggggcattcgtatt
tcgtagtcagaggtgaaattcttggatttacggaagacgaacttctgcgaaagcatttgccaaggatgttttcattgatc
aagaacgaaagtcgggggctcgaagacgattagataccgtcgtagtctcgaccataaacgatgccgactagggatcggag
gtggtttca-tgatgacctctccggcaccttacgagaaatca-aagtttctgggttccggggggagtatggtcgcaaggc
tgaaacttaaaggaattgac--ggaagggcaccaccaggcgtggagcctgcggcttaatttgactcaacacggggaaact
taccaggtccagacatgggtaggattgacagattgatagctctttcttgattctatgggtggtggtgcatggccgttctt
agttggtgggttggcttgtcaggttgattccggtaacgaacgagacctcagcctgctaaatagtca-cgtc-cggttcgc
cgggcggcag-acttcttagagggactattagcgactttcagctaattgaagtatgaggcaataacaggtctgtgatgcc
cttagatgttctgggccgcacgcgcgctacactgacgcgttcaacg-agcctcctggtcacgagagga?????????tta
tttgaagaaggttcagttacaaacctattaacttcaattgttggtaatgtatttggatttaaagcgttacgagcgcttcg
tttagaagatctacgtatttcacaagcttacattaaaactttctatggtcccccacatggtatccaagtagaacgtgata
aattaaacaaatatggtcgagctttccttggatgtactattaaacctaaattaggtttatcagctaaaaactacggtcga
gcatgttatgaatgtttacgtggtggattagattttacaaaagatgatgaaaatgtaaactctcaaccattcatgagatg
gcgagaccgtttcggttttgttgccgaagcaatctataaatctcaagctgaaacaggtgaaattaaaggacactatctga
atgcaactgcacctgatagtgaatctatgctataccgtgcccaagtagcacgtgaattcggtgtaccaattatc??????
????????????????????????????????????????????????????????????????????????????????
????????????????????????????????????????????????????????????????????????????????
????????????????????????????????????????????????????????????????????????????????
????????????????????????????????????????????????
>R8 Concatenation of 2 sequences
actcacgaatcgca-tggccttgcgccgg-cgatgttt-cattcaaatttctgccctatcaactttcgacggtagggtag
tggcctaccgtggtggtaacgggtaacggaggattagggttcgattccggagagggagcctgagaaacggctaccacatc
caaggaaggcagcaggcgcgcaaattacccaaatcccaactcggggaggtagtgacaagaaataacgatgctccggcct-
acggtcgggtaatcggaatgagaacaatataaatcccttatcgaggatcaattggagggcaagtctggtgccagcagccg
cggtaattccagctccaatagcgtatatttaagttgctgcggttaaaaagctcgtagtcggatttcgggtggtacctgcc
ggtccgcccttggtgagt-ac-tggcaggcgctacctttctgccgaggacaggctcgtg---gg-ctttactgtctgggg
tctggagtcggcgacgtcactttgagtaaattagggtgtttaaagcaggcatatgctctgaatacactagcatgggatga
cacgataggactccggtctatcttgtcggtctgtaggc-tggagtaatgattaagagggacagtcgggggcattcgtatt
tcgtagtcagaggtgaaattcttggatttacggaagacgaacttctgcgaaagcatttgccaaggatgttttcattgatc
aagaacgaaagtcgggggctcgaagacgattagataccgtcgtagtctcgaccataaacgatgccgactagggatcggag
gtggtttca-tgatgacctctccggcaccttacgagaaatca-aagtttctgggttccggggggagtatggtcgcaaggc
tgaaacttaaaggaattgac--ggaagggcaccaccaggcgtggagcctgcggcttaatttgactcaacacggggaaact
taccaggtccagacatgggtaggattgacagattgatagctctttcttgattctatgggtggtggtgcatggccgttctt
agttggtgggttggcttgtcaggttgattccggtaacgaacgagacctcagcctgctaaatagtca-cgtc-cggttcgc
cgggcggcag-acttcttagagggactattagcgactttcagctaattgaagtatgaggcaataacaggtctgtgatgcc
cttagatgttctgggccgcacgcgcgctacactgacgcgttcaacg-agcctcctggtcacgagag??????????????
??????gaaggttcagttacaaacctattaacttcaattgttggtaatgtatttggatttaaagcgttacgagcgcttcg
tttagaagatctacgtatttcacaagcttacattaaaactttctatggtcccccacatggtatccaagtagaacgtgata
aattaaacaaatatggtcgagctttccttggatgtactattaaacctaaattaggtttatcagctaaaaactacggtcga
gcatgttatgaatgtttacgtggtggattagattttacaaaagatgatgaaaatgtaaactctcaaccattcatgagatg
gcgagaccgtttcggttttgttgccgaagcaatctataaatctcaagctgaaacaggtgaaattaaaggacactatctga
atgcaactgcacctgatagtgaatctatgctataccgtgcccaagtagcacgtgaattcggtgtaccaattatc??????
????????????????????????????????????????????????????????????????????????????????
????????????????????????????????????????????????????????????????????????????????
????????????????????????????????????????????????????????????????????????????????
????????????????????????????????????????????????
>R5 Concatenation of 2 sequences
cttcacgaatcgca-tggccttgcgccgggcgatgttt-cattcaaatttctgccctatcaactttcgacggtagggtag
tggcctaccgtggtggtaacgggtaacggaggattagggttcgattccggagagggagcctgagaaacggctaccacatc
caaggaaggcagcaggcgcgcaaattacccaaatcccaactcggggaggtagtgacaagaaataacgatgctccggcct-
acggtcgggtaatcggaatgagaacaatataaatcccttatcgaggatcaattggagggcaagtctggtgccagcagccg
cggtaattccagctccaatagcgtatatttaagttgctgcggttaaaaagctcgtagtcggatttcgggtggtacctgcc
ggtccgcccttggtgagt-ac-tggcaggcgctacctttctgccgaggacaggctcgtg---gg-ctttactgtctgggg
tctggagtcggcgacgtcactttgagtaaattagggtgtttaaagcaggcatatgctctgaatacactagcatgggatga
cacgataggactccggtctatcttgtcggtctgtaggc-tggagtaatgattaagagggacagtcgggggcattcgtatt
tcgtagtcagaggtgaaattcttggatttacggaagacgaacttctgcgaaagcatttgccaaggatgttttcattgatc
aagaacgaaagtcgggggctcgaagacgattagataccgtcgtagtctcgaccataaacgatgccgactagggatcggag
gtggtttca-tgatgacctctccggcaccttacgagaaatca-aagtttctgggttccggggggagtatggtcgcaaggc
tgaaacttaaaggaattgac--ggaagggcaccaccaggcgtggagcctgcggcttaatttgactcaacacggggaaact
taccaggtccagacatgggtaggattgacagattgatagctctttcttgattctatgggtggtggtgcatggccgttctt
agttggtgggttggcttgtcaggttgattccggtaacgaacgagacctcagcctgctaaatagtca-cgtc-cggttcgc
cgggcggcag-acttcttagagggactattagcgactttcagctaattgaagtatgaggcaataacaggtctgtgatgcc
cttagatgttctgggccgcacgcgcgctacactgacgcgttcaacg-agcctcctggtcacgagaggacc??????????
tttgaagaaggttcagttacaaacctattaacttcaattgttggtaatgtatttggatttaaagcgttacgagcgcttcg
tttagaagatctacgtatttcacaagcttacatcaaaactttctatggacccccacatggtattcaggtagaacgtgata
aattaaacaaatatggtcgagctttccttggatgtactattaaacctaaattaggtttatcagctaaaaactacggtcga
gcatgttatgaatgtttacgtggtggattagatttcacaaaagatgatgaaaatgtaaactctcaaccattcatgagatg
gcgagaccgtttcggttttgttgccgaagcaatctataaatctcaagctgaaacaggtgaaattaaaggacactatctga
atgcaactgcacctgatagtgaatctatgctataccgtgcccaagtagcacgtgaattcggtgtacctattattatgcac
gattaccttacaggaggattcacagctaacacatctctagctaactactgtcgaaacaatggattattattacacattca
ccgtgctatgcacgccgttattgaccgtcaacgtattcacggtatgcacttccgagttttagcaaaatgtttacgattat
ctggtggagaccacttacatgctggaactgtagttggtaaacttgaaggtgaccgagaagtaacacaaggttttgtagac
ttaatgcgagacaactttattgaacgtgatagaagtcgaggtgtattc
>R6 Concatenation of 2 sequences
cttcacgaatcgca-tggccttgcgccgg-cgatgttt-cattcaaatttctgccctatcaactttcgacggtagggtag
tggcctaccgtggtggtaacgggtaacggaggattagggttcgattccggagagggagcctgagaaacggctaccacatc
caaggaaggcagcaggcgcgcaaattacccaaatcccaactcggggaggtagtgacaagaaataacgatgctccggcct-
acggtcgggtaatcggaatgagaacaatataaatcccttatcgaggatcaattggagggcaagtctggtgccagcagccg
cggtaattccagctccaatagcgtatatttaagttgctgcggttaaaaagctcgtagtcggatttcgggtggtacctgcc
ggtccgcccttggtgagt-ac-tggcaggcgctacctttctgccgaggacaggctcgtg---gg-ctttactgtctgggg
tctggagtcggcgacgtcactttgagtaaattagggtgtttaaagcaggcatatgctctgaatacactagcatgggatga
cacgataggactccggtctatcttgtcggtctgtaggc-tggagtaatgattaagagggacagtcgggggcattcgtatt
tcgtagtcagaggtgaaattcttggatttacggaagacgaacttctgcgaaagcatttgccaaggatgttttcattgatc
aagaacgaaagtcgggggctcgaagacgattagataccgtcgtagtctcgaccataaacgatgccgactagggatcggag
gtggtttca-tgatgacctctccggcaccttacgagaaatca-aagtttctgggttccggggggagtatggtcgcaaggc
tgaaacttaaaggaattgac--ggaagggcaccaccaggcgtggagcctgcggcttaatttgactcaacacggggaaact
taccaggtccagacatgggtaggattgacagattgatagctctttcttgattctatgggtggtggtgcatggccgttctt
agttggtgggttggcttgtcaggttgattccggtaacgaacgagacctcagcctgctaaatagtca-cgtc-cggttcgc
cgggcggcag-acttcttagagggactattagcgactttcagctaattgaagtatgaggcaataacaggtctgtgatgcc
cttagatgttctgggccgcacgcgcgctacactgacgcgttcaacg-agcctcctggtcacgagagg???????gactta
tttgaagaaggttcagttacaaacctattaacttcaattgttggtaatgtatttggatttaaagcgttacgagcgcttcg
tttagaagatctacgtatttcacaagcttacattaaaactttctatggtcccccacatggtatccaagtagaacgtgata
aattaaacaaatatggtcgagctttccttggatgtactattaaacctaaattaggtttatcagctaaaaactacggtcga
gcatgttatgaatgtttacgtggtggattagattttacaaaagatgatgaaaatgtaaactctcaaccattcatgagatg
gcgagaccgtttcggttttgttgccgaagcaatctataaatctcaagctgaaacaggtgaaattaaaggacactatctga
atgcaactgcacctgatagtgaatctatgctataccgtgcccaagtagcacgtgaattcggtgtaccaattatc??????
????????????????????????????????????????????????????????????????????????????????
????????????????????????????????????????????????????????????????????????????????
????????????????????????????????????????????????????????????????????????????????
????????????????????????????????????????????????
>R9 Concatenation of 2 sequences
cttcacgaatcgca-tggccttgcgccgg-cgatgttt-cattcaaatttctgccctatcaactttcgacggtagggtag
tggcctaccgtggtggtaacgggtaacggaggattagggttcgattccggagagggagcctgagaaacggctaccacatc
caaggaaggcagcaggcgcgcaaattacccaaatcccaactcggggaggtagtgacaagaaataacgatgctccggcct-
acggtcgggtaatcggaatgagaacaatataaatcccttatcgaggatcaattggagggcaagtctggtgccagcagccg
cggtaattccagctccaatagcgtatatttaagttgctgcggttaaaaagctcgtagtcggatttcgggtggtacctgcc
ggtccgcccttggtgagt-ac-tggcaggcgctacctttctgccgaggacaggctcgtg---gg-ctttactgtctgggg
tctggagtcggcgacgtcactttgagtaaattagggtgtttaaagcaggcatatgctctgaatacactagcatgggatga
cacgataggactccggtctatcttgtcggtctgtaggc-tggagtaatgattaagagggacagtcgggggcattcgtatt
tcgtagtcagaggtgaaattcttggatttacggaagacgaacttctgcgaaagcatttgccaaggatgttttcattgatc
aagaacgaaagtcgggggctcgaagacgattagataccgtcgtagtctcgaccataaacgatgccgactagggatcggag
gtggtttca-tgatgacctctccggcaccttacgagaaatca-aagtttctgggttccggggggagtatggtcgcaaggc
tgaaacttaaaggaattgac--ggaagggcaccaccaggcgtggagcctgcggcttaatttgactcaacacggggaaact
taccaggtccagacatgggtaggattgacagattgatagctctttcttgattctatgggtggtggtgcatggccgttctt
agttggtgggttggcttgtcaggttgattccggtaacgaacgagacctcagcctgctaaatagtca-cgtc-cggttcgc
cgggcggcag-acttcttagagggactattagcgactttcagctaattgaagtatgaggcaataacaggtctgtgatgcc
cttagatgttctgggccgcacgcgcgctacactgacgcgttcaacg-agcctcctggtcacgaga???????????????
????????????tcagttacaaacctattaacttcaattgttggtaatgtatttggatttaaagcgttacgagcgcttcg
tttagaagatctacgtatttcacaagcttacatcaaaactttctatggacccccacatggtattcaggtagaacgtgata
aattaaacaaatatggtcgagctttccttggatgtactattaaacctaaattaggtttatcagctaaaaactacggtcga
gcatgttatgaatgtttacgtggtggattagatttcacaaaagatgatgaaaatgtaaactctcaaccattcatgagatg
gcgagaccgtttcggttttgttgccgaagcaatctataaatctcaagctgaaacaggtgaaattaaaggacactatctga
atgcaactgcacctgatagtgaatctatgctataccgtgcccaagtagcacgtgaattcggtgtaccaattatc??????
????????????????????????????????????????????????????????????????????????????????
????????????????????????????????????????????????????????????????????????????????
????????????????????????????????????????????????????????????????????????????????
????????????????????????????????????????????????
>TreFl4 Concatenation of 2 sequences
cttcacgaatcgca-tggccttgcgccgg-cgatgttt-cattcaaatttctgccctatcaactttcgacggtagggtag
tggcctaccgtggtggtaacgggtaacggaggattagggttcgattccggagagggagcctgagaaacggctaccacatc
caaggaaggcagcaggcgcgcaaattacccaaatcccaactcggggaggtagtgacaagaaataacgatgctccggcct-
acggtcgggtaatcggaatgagaacaatataaatcccttatcgaggatcaattggagggcaagtctggtgccagcagccg
cggtaattccagctccaatagcgtatatttaagttgctgcggttaaaaagctcgtagtcggatttcgggtggtacctgcc
ggtccgcccttggtgagt-ac-tggcaggcgctacctttctgccgaggacaggctcgtg---gg-ctttactgtctgggg
tctggagtcggcgacgtcactttgagtaaattagggtgtttaaagcaggcatatgctctgaatacactagcatgggatga
cacgataggactccggtctatcttgtcggtctgtaggc-tggagtaatgattaagagggacagtcgggggcattcgtatt
tcgtagtcagaggtgaaattcttggatttacggaagacgaacttctgcgaaagcatttgccaaggatgttttcattgatc
aagaacgaaagtcgggggctcgaagacgattagataccgtcgtagtctcgaccataaacgatgccgactagggatcggag
gtggtttca-tgatgacctctccggcaccttacgagaaatca-aagtttctgggttccggggggagtatggtcgcaaggc
tgaaacttaaaggaattgac--ggaagggcaccaccaggcgtggagcctgcggcttaatttgactcaacacggggaaact
taccaggtccagacatgggtaggattgacagattgatagctctttcttgattctatgggtggtggtgcatggccgttctt
agttggtgggttggcttgtcaggttgattccggtaacgaacgagacctcagcctgctaaatagtca-cgtc-cggttcgc
cgggcggcag-acttcttagagggactattagcgactttcagctaattgaagtatgaggcaataacaggtctgtgatgcc
cttagatgttctgggccgcacgcgcgctacactgacgcgttcaacg-agcctcctgg???????????????????????
????????????????????????????????????????????????????????????????????????????????
????????????????????????????????????????????????????????????????????????????????
????????????????????????????????????????????????????????????????????????????????
????????????????????????????????????????????????????????????????????????????????
????????????????????????????????????????????????????????????????????????????????
????????????????????????????????????????????????????????????????????????????????
????????????????????????????????????????????????????????????????????????????????
????????????????????????????????????????????????????????????????????????????????
????????????????????????????????????????????????????????????????????????????????
????????????????????????????????????????????????
>TreFl5 Concatenation of 2 sequences
cttcacgaatcgca-tggccttgcgccgg-cgatgttt-cattcaaatttctgccctatcaactttcgacggtagggtag
tggcctaccgtggtggtaacgggtaacggaggattagggttcgattccggagagggagcctgagaaacggctaccacatc
caaggaaggcagcaggcgcgcaaattacccaaatcccaactcggggaggtagtgacaagaaataacgatgctccggcct-
acggtcgggtaatcggaatgagaacaatataaatcccttatcgaggatcaattggagggcaagtctggtgccagcagccg
cggtaattccagctccaatagcgtatatttaagttgctgcggttaaaaagctcgtagtcggatttcgggtggtacctgcc
ggtccgcccttggtgagt-ac-tggcaggcgctacctttctgccgaggacaggctcgtg---gg-ctttactgtctgggg
tctggagtcggcgacgtcactttgagtaaattagggtgtttaaagcaggcatatgctctgaatacactagcatgggatga
cacgataggacttcggtctatcttgtcggtctgtaggc-tggagtaatgattaagagggacagtcgggggcattcgtatt
tcgtagtcagaggtgaaattcttggatttacggaagacgaacttctgcgaaagcatttgccaaggatgttttcattgatc
aagaacgaaagtcgggggctcgaagacgattagataccgtcgtagtctcgaccataaacgatgccgactagggatcggag
gtggtttca-tgatgacctctccggcaccttacgagaaatca-aagtttctgggttccggggggagtatggtcgcaaggc
tgaaacttaaaggaattgac--ggaagggcaccaccaggcgtggagcctgcggcttaatttgactcaacacggggaaact
taccaggtccagacatgggtaggattgacagattgatagctctttcttgattctatgggtggtggtgcatggccgttctt
agttggtgggttggcttgtcaggttgattccggtaacgaacgagacctcagcctgctaaatagtca-cgtc-cggttcgc
cgggcggcag-acttcttagagggactattagcgactttcagctaattgaagtatgaggcaataacaggtctgtgatgcc
cttagatgttctgggccgcacgcgcgctacactgacgcgttcaacg-agcctcctggtcacgagaggaccg?????????
????????????tcagttacaaacctattaacttcaattgttggtaatgtatttggatttaaagcgttacgagcgcttcg
tttagaagatctacgtatttcacaagcttacattaaaactttctatggtcccccacatggtatccaagtagaacgtgata
aattaaacaaatatggtcgagctttccttggatgtactattaaacctaaattaggtttatcagctaaaaactacggtcga
gcatgttatgaatgtttacgtggtggattagattttacaaaagatgatgaaaatgtaaactctcaaccattcatgagatg
gcgagaccgtttcggttttgttgccgaagcaatctataaatctcaagctgaaacaggtgaaattaaaggacactatctga
atgcaactgcacctgatagtgaatctatgctataccgtgcccaagtagcacgtgaattcggtgtacctattattatgcac
gattaccttacaggaggattcacagctaacacatctctagctaactactgtcgaaacaatggattattattacacattca
ccgtgctatgcacgccgttattgaccgtcaacgtattcacggtatgcacttccgagttttagcaaaatgtttacgattat
ctggtggagaccacttacatgctggaactgtagttggtaaacttgaaggtgaccgagaagtaacacaaggttttgtagac
ttaatgcgagacaactttattgaacgtgatagaagtcgaggtgtattc
>TreFl2 Concatenation of 2 sequences
cttcacgaatcgca-tggccttgcgccgg-cgatgttt-cattcaaatttctgccctatcaactttcgacggtagggtag
tggcctaccgtggtggtaacgggtaacggaggattagggttcgattccggagagggagcctgagaaacggctaccacatc
caaggaaggcagcaggcgcgcaaattacccaaatcccaactcggggaggtagtgacaagaaataacgatgctccggcct-
acggtcgggtaatcggaatgagaacaatataaatcccttatcgaggatcaattggagggcaagtctggtgccagcagccg
cggtaattccagctccaatagcgtatatttaagttgctgcggttaaaaagctcgtagtcggatttcgggtggtacctgcc
ggtccgcccttggtgagt-ac-tggcaggcgctacctttctgccgaggacaggctcgtg---gg-ctttactgtctgggg
tctggagtcggcgacgtcactttgagtaaattagggtgtttaaagcaggcatatgctctgaatacactagcatgggatga
cacgataggactccggtctatcttgtcggtctgtaggc-tggagtaatgattaagagggacagtcgggggcattcgtatt
tcgtagtcagaggtgaaattcttggatttacggaagacgaacttctgcgaaagcatttgccaaggatgttttcattgatc
aagaacgaaagtcgggggctcgaagacgattagataccgtcgtagtctcgaccataaacgatgccgactagggatcggag
gtggtttca-tgatgacctctccggcaccttacgagaaatca-aagtttctgggttccggggggagtatggtcgcaaggc
tgaaacttaaaggaattgac--ggaagggcaccaccaggcgtggagcctgcggcttaatttgactcaacacggggaaact
taccaggtccagacatgggtaggattgacagattgatagctctttcttgattctatgggtggtggtgcatggccgttctt
agttggtgggttggcttgtcaggttgattccggtaacgaacgagacctcagcctgctaaatagtca-cgtc-cggttcgc
cgggcggcag-acttcttagagggactattagcgactttcagctaattgaagtatgaggcaataacaggtctgtgatgcc
cttagatgttctgggccgcacgcgcgctacactgacgcgttcaacg-agcctcctggtcacgaga???????????????
?????????????????????????????????????????????????????????????????????cgagcgcttcg
tttagaagatctacgtttttcgcaagcttacattaaaactttctatggtcccccacatggtatccaagtagaacgtgata
aattaaacaaatatggtcgagctttccttggatgtactattaaacctaaattaggtttatcagctaaaaactacggtcga
gcatgttatgaatgtttacgtggtggattagattttacaaaagatgatgaaaatgtaaactctcaaccattcatgagatg
gcgagaccgtttctgttttgttgccgaagcaatctataaatctcaagctgaaacaggtgaaattaaaggacactatctga
atgcaactgcacctgatagtgaatcgatgctataccgtgcccaagtagcacgtgaattcggtgtacctattattatgcac
gattaccttgcaggaggattcacagctaacacatctctagctaactactgtcgaaacaatggattattattacacattca
ccgtgctatgcacgccgttattgaccgtcaa?????????????????????????????????????????????????
????????????????????????????????????????????????????????????????????????????????
????????????????????????????????????????????????
>TreFl8 Concatenation of 2 sequences
cttcacgaatcgca-tggccttgcgccgg-cgatgttt-cattcaaatttctgccctatcaactttcgacggtagggtag
tggcctaccgtggtggtaacgggtaacggaggattagggttcgattccggagagggagcctgagaaacggctaccacatc
caaggaaggcagcaggcgcgcaaattacccaaatcccaactcggggaggtagtgacaagaaataacgatgctccggcct-
acggtcgggtaatcggaatgagaacaatataaatcccttatcgaggatcaattggagggcaagtctggtgccagcagccg
cggtaattccagctccaatagcgtatatttaagttgctgcggttaaaaagctcgtagtcggatttcgggtggtacctgcc
ggtccgcccttggtgagt-ac-tggcaggcgctacctttctgccgaggacaggctcgtg---gg-ctttactgtctgggg
tctggagtcggcgacgtcactttgagtaaattagggtgtttaaagcaggcatatgctctgaatacactagcatgggatga
cacgataggactccggtctatcttgtcggtctgtaggc-tggagtaatgattaagagggacagtcgggggcattcgtatt
tcgtagtcagaggtgaaattcttggatttacggaagacgaacttctgcgaaagcatttgccaaggatgttttcattgatc
aagaacgaaagtcgggggctcgaagacgattagataccgtcgtagtctcgaccataaacgatgccgactagggatcggag
gtggtttca-tgatgacctctccggcaccttacgagaaatca-aagtttctgggttccggggggagtatggtcgcaaggc
tgaaacttaaaggaattgac--ggaagggcaccaccaggcgtggagcctgcggcttaatttgactcaacacggggaaact
taccaggtccagacatgggtaggattgacagattgatagctctttcttgattctatgggtggtggtgcatggccgttctt
agttggtgggttggcttgtcaggttgattccggtaacgaacgagacctcagcctgctaaatagtca-cgtc-cggttcgc
cgggcggcag-acttcttagagggactattagcgactttcagctaattgaagtatgaggcaataacaggtctgtgatgcc
cttagatgttctgggccgcacgcgcgctacactgacgcgttcaacg-agcctcctggtcacgagaggacc??????????
????????????????????????????????????????????????????????????????????????????????
????????????????????????????????????????????????????????????????????????????????
????????????????????????????????????????????????????????????????????????????????
????????????????????????????????????????????????????????????????????????????????
????????????????????????????????????????????????????????????????????????????????
????????????????????????????????????????????????????????????????????????????????
????????????????????????????????????????????????????????????????????????????????
????????????????????????????????????????????????????????????????????????????????
????????????????????????????????????????????????????????????????????????????????
????????????????????????????????????????????????
>TreFl6 Concatenation of 2 sequences
cttcacgaatcgca-tggccttgcgccgg-cgatgttt-cattcaaatttctgccctatcaactttcgacggtagggtag
tggcctaccgtggtggtaacgggtaacggaggattagggttcgattccggagagggagcctgagaaacggctaccacatc
caaggaaggcagcaggcgcgcaaattacccaaatcccaactcggggaggtagtgacaagaaataacgatgctccggcct-
acggtcgggtaatcggaatgagaacaatataaatcccttatcgaggatcaattggagggcaagtctggtgccagcagccg
cggtaattccagctccaatagcgtatatttaagttgctgcggttaaaaagctcgtagtcggatttcgggtggtacctgcc
ggtccgcccttggtgagt-ac-tggcaggcgctacctttctgccgaggacaggctcgtg---gg-ctttactgtctgggg
tctggagtcggcgacgtcactttgagtaaattagggtgtttaaagcaggcatatgctctgaatacactagcatgggatga
cacgataggactccggtctatcttgtcggtctgtaggc-tggagtaatgattaagagggacagtcgggggcattcgtatt
tcgtagtcagaggtgaaattcttggatttacggaagacgaacttctgcgaaagcatttgccaaggatgttttcattgatc
aagaacgaaagtcgggggctcgaagacgattagataccgtcgtagtctcgaccataaacgatgccgactagggatcggag
gtggtttca-tgatgacctctccggcaccttacgagaaatca-aagtttctgggttccggggggagtatggtcgcaaggc
tgaaacttaaaggaattgac--ggaagggcaccaccaggcgtggagcctgcggcttaatttgactcaacacggggaaact
taccaggtccagacatgggtaggattgacagattgatagctctttcttgattctatgggtggtggtgcatggccgttctt
agttggtgggttggcttgtcaggttgattccggtaacgaacgagacctcagcctgctaaatagtca-cgtc-cggttcgc
cgggcggcag-acttcttagagggactattagcgactttcagctaattgaagtatgaggcaataacaggtctgtgatgcc
cttagatgttctgggccgcacgcgcgctacactgacgcgttcaacg-agcctcctggtcacgagaggacc??????????
???gaagaaggttcagttacaaacctattaacttcaattgttggtaatgtatttggatttaaagcgttacgagcgcttcg
tttagaagatctacgtatttcacaagcttacattaaaactttctatggtcccccacatggtatccaagtagaacgtgata
aattaaacaaatatggtcgagctttccttggatgtactattaaacctaaattaggtttatcagctaaaaactacggtcga
gcatgttatgaatgtttacgtggtggattagattttacaaaagatgatgaaaatgtaaactctcaaccattcatgagatg
gcgagaccgtttcggttttgttgccgaagcaatctataaatctcaagctgaaacaggtgaaattaaaggacactatctga
atgcaactgcacctgatagtgaatctatgctataccgtgcccaagtagcacgtgaattcggtgtacctattattatgcac
gattaccttacaggaggattcacagctaacacatctctagctaactactgtcgaaacaatggattattattacacattca
ccgtgctatgcacgccgttattgaccgtcaacgtattcacggtatgcacttccgagttttagcaaaatgtttacgattat
ctggtggagaccacttacatgctggaactgtagttggtaaacttgaaggtgaccgagaagtaacacaaggttttgtagac
ttaatgcgagacaactttattgaacgtgataga???????????????
>TreFl7 Concatenation of 2 sequences
cttcacgaatcgca-tggccttgcgccgg-cgatgttt-cattcaaatttctgccctatcaactttcgacggtagggtag
tggcctaccgtggtggtaacgggtaacggaggattagggttcgattccggagagggagcctgagaaacggctaccacatc
caaggaaggcagcaggcgcgcaaattacccaaatcccaactcggggaggtagtgacaagaaataacgatgctccggcct-
acggtcgggtaatcggaatgagaacaatataaatcccttatcgaggatcaattggagggcaagtctggtgccagcagccg
cggtaattccagctccaatagcgtatatttaagttgctgcggttaaaaagctcgtagtcggatttcgggtggtacctgcc
ggtccgcccttggtgagt-ac-tggcaggcgctacctttctgccgaggacaggctcgtg---gg-ctttactgtctgggg
tctggagtcggcgacgtcactttgagtaaattagggtgtttaaagcaggcatatgctctgaatacactagcatgggatga
cacgataggactccggtctatcttgtcggtctgtaggc-tggagtaatgattaagagggacagtcgggggcattcgtatt
tcgtagtcagaggtgaaattcttggatttacggaagacgaacttctgcgaaagcatttgccaaggatgttttcattgatc
aagaacgaaagtcgggggctcgaagacgattagataccgtcgtagtctcgaccataaacgatgccgactagggatcggag
gtggtttca-tgatgacctctccggcaccttacgagaaatca-aagtttctgggttccggggggagtatggtcgcaaggc
tgaaacttaaaggaattgac--ggaagggcaccaccaggcgtggagcctgcggcttaatttgactcaacacggggaaact
taccaggtccagacatgggtaggattgacagattgatagctctttcttgattctatgggtggtggtgcatggccgttctt
agttggtgggttggcttgtcaggttgattccggtaacgaacgagacctcagcctgctaaatagtca-cgtc-cggttcgc
cgggcggcag-acttcttagagggactattagcgactttcagctaattgaagtatgaggcaataacaggtctgtgatgcc
cttagatgttctgggccgcacgcgcgctacactgacgcgttcaacg-agcctcctggtc?????????????????????
????????????????????????????????????????????????????????????????????????????????
????????????????????????????????????????????????????????????????????????????????
????????????????????????????????????????????????????????????????????????????????
????????????????????????????????????????????????????????????????????????????????
????????????????????????????????????????????????????????????????????????????????
????????????????????????????????????????????????????????????????????????????????
????????????????????????????????????????????????????????????????????????????????
????????????????????????????????????????????????????????????????????????????????
????????????????????????????????????????????????????????????????????????????????
????????????????????????????????????????????????
>Treumfrei Concatenation of 2 sequences
cttcacgaatcgca-tggctttacgccgg-cgatgttt-cattcaaatttctgccctatcaactttcgacggtagggtag
tggcctaccgtggtggtaacgggtaacggaggattagggttcgattccggagagggagcctgagaaacggctaccacatc
caaggaaggcagcaggcgcgcaaattacccaaatcccaactcggggaggtagtgacaagaaataacgatgctccggccat
acggtcgggtaatcggaatgaggacaatataaatcccttatcgaggatcaattggagggcaagtctggtgccagcagccg
cggtaattccagctccaatagcgtatatttaagttgctgcggttaaaaagctcgtagtcggatttcgggtggtacctacc
ggtccgcctttggtgtgt-ac-tggtaggcgctacctttctgccgaggacaggctcgtg---gg-ctttactgtctgggg
tctggagtcggcgacgtcactttgagtaaattagggtgtttaaagcaggcatatgctctgaatacactagcatgggatga
cacgataggacttcggtctatcttgtcggtctgtaggc-tggagtaatgattaagagggacagtcgggggcattcgtatt
tcgtagtcagaggtgaaattcttggatttacggaagacgaacttctgcgaaagcatttgccaaggatgttttcattgatc
aagaacgaaagtcgggggctcgaagacgattagataccgtcgtagtctcgaccataaacgatgccgactagggatcggag
gtggtttca-cgatgacctctccggcaccttacgagaaatca-aagtttctgggttccggggggagtatggtcgcaaggc
tgaaacttaaaggaattgac--ggaagggcaccaccaggcgtggagcctgcggcttaatttgactcaacacggggaaact
taccaggtccagacatgggtaggattgacagattgatagctctttcttgattctatgggtggtggtgcatggccgttctt
agttggtgggttggcttgtcaggttgattccggtaacgaacgagacctcagcctgctaaatagtca-cgtc-cggttctc
cgggcggcagcacttcttagagggactattagcgaccttcagctaattgaagtatgaggcaataacaggtctgtgatgcc
cttagatgttctgggccgcacgcgcgctacactgacgcgttcaacg-agcctcctggtcacgagaggaccgatcgactta
tttgaagaaggatcagttacaaacttattaacttcggtagtaggaaatgtatttggtttcaaagcattaagagctcttcg
tttagaagacttacgtatttcgaaagcatacgttaaaactttctttggaccaccacatggaattcaagttgaacgtgata
aattaaataaatacggtagagcattcttaggatgtacaattaaaccaaaattaggactttcggctaaaaactatggtcgt
gcttgttatgagtgtttacgtggaggattagactttactaaagacgatgaaaacgtaaactcacaaccattcatgcgctg
gagagaccgttttgcgtttgtagctgaaggaattttcaaatcacaagctgaaactggagaaattaaaggacactacttaa
atgcaactgctcctgattcagaaggaatgttactacgagcagaaactgctaaaggttttggggttcctattattatgcac
gactatttaacaggaggatacacagcaaacactagtttatcaaatttctgtagaaacaatggattacttcttcacattca
ccgcgctatgcacgcagtaattgaccgtcaacgtaaccacggtattcacttccgtgttttagctaaaacattacgactat
caggaggtgaccacttacattctggtacggtagtaggaaaattagaaggagatagagaagttacattaggattcgttgat
ttaatgcgagataactttattgaacgtgaccgtcaaagaggagtattc
>Treabifrei Concatenation of 2 sequences
cttcacgaatcgca-tggccttgcgccgg-cgatgttt-cattcaaatttctgccctatcaactttcgacggtagggtag
tggcctaccgtggtggtaacgggtaacggaggattagggttcgattccggagagggagcctgagaaacggctaccacatc
caaggaaggcagcaggcgcgcaaattacccaaatcccaactcggggaggtagtgacaagaaataacgatgctccggccat
-cggtcgggtaatcggaatgagaacaatttaaatcccttatcgaggatcaattggagggcaagtctggtgccagcagccg
cggtaattccagctccaatagcgtatatttaagttgctgcggttaaaaagctcgtagtcggatttcgggtggtacctgcc
ggtccgcctttggtgtgt-ac-tggtaggcgctacctttctgccgaggacaggctcctg---gg-ctttactgtctgggg
tctggagtcggcgacgtcactttgagtaaattagggtgtttaaagcaggcatatgctctgaatacactagcatgggatga
cacgataggactccggtctatcttgtcggtctgtaggc-tggagtaatgattaagagggacagtcgggggcattcgtatt
tcgtagtcagaggtgaaattcttggatttacggaagacgaacttctgcgaaagcatttgccaaggatgttttcattgatc
aagaacgaaagtcgggggctcgaagacgattagataccgtcgtagtctcgaccataaacgatgccgactagggatcggag
gtggtttca-cgatgacctctccggcaccttacgagaaatca-aagtttctgggttccggggggagtatggtcgcaaggc
tgaaacttaaaggaattgac--ggaagggcaccaccaggcgtggagcctgcggcttaatttgactcaacacggggaaact
taccaggtccagacatgggtaggattgacagattgatagctctttcttgattctatgggtggtggtgcatggccgttctt
agttggtgggttggcttgtcaggttgattccggtaacgaacgagacctcagcctgctaaatagtca-cgtc-cggttctc
cgggcggcgg-acttcttagagggactattagcgattatcagctaattgaagtatgaggcaataacaggtctgtgatgcc
cttagatgttctgggccgcacgcgcgctacactgacgcgttcaacg-agcctcctggtcacgagaggaccgattgattta
tttgaagaaggttcggttactaacttactaacttcagttgtaggaaacgtattcggtttcaaagcattacgagctctacg
tttagaagatttacgaatttctaatgcttatgcaaaaacatttggaggacctcctcacggaattcaagttgaacgtgaca
aactaaacaaatatggacgcgcattacttggatgtacaattaaacctaaactaggtttatctgcaaaaaactatggtcgt
gcttgttatgaatgtcttcgtggtggattagatttcacaaaagatgatgaaaacgtaaactcacaaccattcatgcgttg
gagagatcgttttgcatttgttgctgaaggactttacaaagcacaagcagaaactggtgaaattaaaggacattacttaa
acgcaactgccccaactaatgaatcaatgatgttacgagcagaaacagctaaagattttggggtaccaattgttatgcac
gactatttaactggaggatttacagcaaacacttcattagcaaactattgtagaaataatggattacttcttcatattca
ccgtgctatgcacgctgtaattgaccgtcaacgtaatcatggtattcacttccgtgttttagctaaaacattaagattat
caggaggtgaccatttacactctggaactgtagtaggaaaactagagggagatagagaaattactctagggtttgtagat
ttaatgagagataactatattgaacgtgatcgtgcaagaggagtattc
>Prinbossfrei Concatenation of 2 sequences
cttcacgaatcgca-tggccttgcgccgg-cgatgttt-cattcaaatttctgccctatcaactttcgacggtagggtag
tggcctaccgtggtggtaacgggtaacggaggattagggttcgattccggagagggagcctgagaaacggctaccacatc
caaggaaggcagcaggcgcgcaaattacccaaatcccaactcggggaggtagtgacaagaaataacgatgctccggccat
-cggtcgggtaatcggaatgagaacaatttaaatcccttatcgaggatcaattggagggcaagtctggtgccagcagccg
cggtaattccagctccaatagcgtatatttaagttgctgcggttaaaaagctcgtagtcggatttcgggtggtacctgcc
ggtccgcccttggtgagt-ac-tggcaggcgccacctttctgccgaggacaggctcgtg---gg-ctttactgtctgggg
tctggagtcggcgacgtcactttgagtaaattagggtgttcaaagcaggcttatgctctgaatacactagcatgggatga
cacgataggacttcggtctatcttgtcggtctgtaggc-tggagtaatgattaagagggacagtcgggggcattcgtatt
tcgtagtcagaggtgaaattcttggatttacggaagacgaacttctgcgaaagcatttgccaaggatgttttcattgatc
aagaacgaaagtcgggggctcgaagacgattagataccgtcgtagtctcgaccataaacgatgccgactagggatcggag
gtggtttca-cgatgacctctccggcaccttacgagaaatca-aagtttctgggttccggggggagtatggtcgcaaggc
tgaaacttaaaggaattgac--ggaagggcaccaccaggcgtggagcctgcggcttaatttgactcaacacggggaaact
taccaggtccagacatgggtaggattgacagattgatagctctttcttgattctatgggtggtggtgcatggccgttctt
agttggtgggttggcttgtcaggttgattccggtaacgaacgagacctcagcctgctaaatagtca-cgcc-tggttcgc
caggcggcag-acttcttagagggactattagcgactatcagctaattgaagtatgaggcaataacaggtctgtgatgcc
cttagatgttctgggccgcacgcgcgctacactgacgcgttcaacg-agcctcctggtcacgagaggaccgattgattta
tttgaagaaggttcagttacaaacctatttacttcaattgttggtaatgtatttggatttaaagcgttacgagctcttcg
tttagaagatttacgaattccaaaagcttatattaaaactttccttggtcctccacacggaattcaagtagaacgtgata
aattaaacaaatacggtcgagctttcttaggttgtactattaaaccaaaattaggactttctgcaaaaaactatggtaga
gcttgttatgaatgtttacgtggtgggttagatttcacgaaagatgacgaaaatgtaaactctcaaccattcatgagatg
gcgtgaccgttttgcttttgttgctgaagcacttttcaaagctcaagctgaaactggtgaaattaaaggacactatttaa
atgctactgctggtacttcagaaaatatgatttatagagcacaagttgcacgtgaatttggtgtacctattattatgcac
gattatttaactggaggatttacagctaatacatctttagctgattactgtcgaaacaacggattattattacacattca
ccgtgcgatgcacgctgttattgatagacaacgtattcacggtatgcacttccgagttttagctaaagcattacgattat
ctggaggtgaccacttacactctggtactgttgttggtaaacttgaaggagatcgtgaagttacattaggttttgtagac
ttaatgcgagacaattttatcgaacgtgatcgaaacagaggtgtattc
>Princflafrei Concatenation of 2 sequences
cttcacgaatcgca-tggtcttgcaccgg-cgatgttt-cattcaaatttctgccctatcaactttcgacggtagggtag
tggcctaccgtggtggtaacgggtgacggaggattagggttcgattccggagagggagcctgagaaacggctaccacatc
caaggaaggcagcaggcgcgcaaattacccaaatcccaactcggggaggtagtgacaagaaataacgatgctccggcctc
acggtcgggtaatcggaatgagaacaatttaaatcccttatcgaggatcaattggagggcaagtctggtgccagcagccg
cggtaattccagctccaatagcgtatatttaagttgctgcggttaaaaagctcgtagtcggatttcgggtggttcctacc
ggtccgcctttggtgagt-ac-tggtaggtgccacctttctgccgaggacggggtactg---gg-cttagttgtctgggc
cccggagtcggtgatgtcactttgagtaaattagggtgttcaaagcaggcttatgctctgtatacactagcatgggatga
cacgataggacttcggtttatcttgtcggtctgtagat-cggagtaatgattaagagggacagtcgggggcattcgtatt
tcgtagtcagaggtgaaattcttggatttacggaagacgaacttctgcgaaagcatttgccaaggatgttttcattgatc
aagaacgaaagtcgggggctcgaagacgattagataccgtcgtagtctcgaccataaacgatgccgactagggatcggag
gtggttttt-ttatgacctctccggcaccttacgagaaatca-aagtttttgggttccggggggagtatggtcgcaaggc
tgaaacttaaaggaattgac--ggaagggcaccaccaggcgtggagcctgcggcttaatttgactcaacacggggaaact
taccaggtccagacatgggtaggattgacagattgatagctctttcttgattctatgggtggtggtgcatggccgttctt
agttggtgggttggcttgtcaggttgattccggtaacgaacgagacctcagcctgctaaatagttg-ctcc-cgtttcgg
cgggagtcgg-acttcttagagggactattagcgactatcagctaattgaagtatgaggcaataacaggtctgtgatgcc
cttagatgttctgggccgcacgcgcgctacactgacgcaatcaacg-agcctcctggtctcgagaggaccgattgactta
tttgaagaagggtcagtaacaaacttactaacttcaattgtaggaaacgtatttggtttcaaagcattaagagctcttcg
tctagaagacttacgtatttctaaagcatacgttaaaactttctttggtccaccacacggaattcaagttgagcgtgata
aattaaacaaatacggtagagcatttttaggatgtacaattaaaccaaaattaggactttcagctaaaaactatggtcgt
gcttgttatgaatgtttacgtggaggattagactttacaaaagacgatgaaaatgtaaactcacaaccattcatgcgctg
gagagaccgtttcgcgtttgtagcagaaggaattttcaaatcacaagctgaaactggagaaattaaagggcactacttaa
acgcaactgctcctgattcagaaggaatgatgctaagagcagaaactgctaaaggttttggggttcctattgttatgcac
gactacttaacaggaggatatacagcaaacactactttagctaatttctgtagaaacaatggattacttcttcacattca
ccgtgctatgcacgcagtaattgaccgtcaacgtaaccacggtatgcacttccgtgttttagctaaaacactaagacttt
ctggaggtgaccatttacactctggtacagttgtagggaaactagaaggagatagagaagttacactaggattcgtagat
ttaatgcgcgacaacttcattgaacgcgaccgtcaaagaggagtattc
>Trearbfrei Concatenation of 2 sequences
cttcacgaatcgca-tggtcttgtaccgg-cgatgttt-cattcaaatttctgccctatcaactttcgacggtagggtag
tggcctaccgtggtggtaacgggtgacggaggattagggttcgattccggagagggagcctgagaaacggctaccacatc
caaggaaggcagcaggcgcgcaaattacccaaatcccaactcggggaggtagtgacaagaaataacgatgctccggcctc
acggtcgggtaatcggaatgagaacaatttaaatcccttatcgaggatcaattggagggcaagtctggtgccagcagccg
cggtaattccagctccaatagcgtatatttaagttgctgcggttaaaaagctcgtagtcggatttcgggtggcgcctacc
ggtccgcctttggtgagt-ac-tggtaggcaccacctttctgccgaggacggggtactg---gg-cttaattgtctgggc
cccggagtcggcgacgtcactttgagtaaattagggtgttcaaagcaggcttatgctctgtatacactagcatgggatga
cacgataggacttcggtttatcttgtcggtctgtaaat-cggagtaatgatgaagagggacagtcgggggcattcgtatt
tcgtagtcagaggtgaaattcttggatttacggaagacgaacttctgcgaaagcatttgccaaggatgttttcattgatc
aagaacgaaagtcgggggctcgaagacgattagataccgtcgtagtctcgaccataaacgatgccgactagggatcggag
gtggttttt-ttatgacctctccggcaccttacgagaaatca-aagtttctgggttccggggggagtatggtcgcaaggc
tgaaacttaaaggaattgac--ggaagggcaccaccaggcgtggagcctgcggcttaatttgactcaacacggggaaact
taccaggtccagacatgggtaggattgacagattgatagctctttcttgattctatgggtggtggtgcatggccgttctt
agttggtgggttggcttgtcaggttgattccggtaacgaacgagacctcagcctgctaaatagtag-ctcc-cggttcgc
cgggaggcag-acttcttagagggactattagcgactatcagctaattgaagtatgaggcaataacaggtctgtgatgcc
cttagatgttctgggccgcacgcgcgctacactgacgcaatcaacg-agcctcctggtctcgagaggatcgattgactta
tttgaggaaggatctgtaacaaacttattaacttctgttgtaggaaacgtattcggtttcaaagcgttaagagctcttcg
attagaagatttacgtatttctaaagcatacgttaaaactttctttggtccaccacacggaattcaagttgaacgtgata
aattaaacaaatacggtcgtgcgtttttaggatgtactattaaaccaaaattaggattatcagctaaaaactatggtcgt
gcttgttatgaatgtttacgtggaggattagactttacaaaagatgatgaaaacgtaaactcacaaccattcatgcgttg
gagagaccgttttgcatttgtagcagaaggaattttcaaatctcaagcagaaacaggagaaattaaagggcactacttaa
atgcaactgctcctgattcagaaggaatgatgcttcgtgcagaaactgctaaaggttttggggttcctattattatgcac
gactatttaacaggaggatatacagcaaacacaactttagctaacttctgtcgaaacaatggattacttcttcacattca
ccgtgcgatgcacgctgtaattgaccgtcaacgtaaccatggtattcacttccgtgttttagcaaaaacattaagacttt
ctggaggggaccacttacactctggaacagttgtaggaaaactagaaggagatagagaaatcacttcaggattcgtagac
ttaatgagagataacttcattgaacgtgaccgtcagagaggagtattc
>Prinlagfrei Concatenation of 2 sequences
cttcacgaatcgca-tggtcttgaaccgg-cgatgttt-cattcaaatttctgccctatcaactttcgacggtagggtag
tggcctaccgtggtggtaacgggtgacggaggattagggttcgattccggagagggagcctgagaaacggctaccacatc
caaggaaggcagcaggcgcgcaaattacccaaatcccaactcggggaggtagtgacaagaaataacgatgctccggccac
t-ggtcgggtaatcggaatgagaacaatttaaatcccttatcgaggatcaattggagggcaagtctggtgccagcagccg
cggtaattccagctccaatagcgtatatttaagttgctgcggttaaaaagctcgtagtcggatttcgggtggcgcctacc
ggtccgcctttggtgagt-ac-tggtaggtaccacctttctgccgaggacggggtactg---gg-cttaattgtctgggc
ctcggagtcggcgatgtcactttgagtaaattagggtgttcaaagcaggcttatgctctgtatacactagcatgggatga
cacgataggacttcggtttatcttgtcggtctgtagat-cggagtaatgattaagagggacagtcgggggcattcgtatt
tcgtagtcagaggtgaaattcttggatttacggaagacgaacttctgcgaaagcatttgccaaggatgttttcattgatc
aagaacgaaagtcgggggctcgaagacgattagataccgtcgtagtctcgaccataaacgatgccgactagggatcggag
gtggttttt-ttatgacctctccggcaccttacgagaaatca-aagtttctgggttccggggggagtatggtcgcaaggc
tgaaacttaaaggaattgac--ggaagggcaccaccaggcgtggagcctgcggcttaatttgactcaacacggggaaact
taccaggtccagacatgggtaggattgacagattgatagctctttcttgattctatgggtggtggtgcatggccgttctt
agttggtgggttggcttgtcaggttgattccggtaacgaacgagacctcagcctgctaaatagtaa-cttc-cggttcgc
cgggaggcag-acttcttagagggactattagcgactatcagctaattgaagtatgaggcaataacaggtctgtgatgcc
cttagatgttctgggccgcacgcgcgctacactgacgcaatcaacg-agcctcctggcctcgagagggccgatcgattta
ttcgaagaagggtcagtaacaaacttattaacttcagtagtaggaaacgtattcggtttcaaagctttaagagctcttcg
tctagaagacttacgtatttctaaagcgtacgttaaaactttctttggtccaccacacggaattcaagttgaacgtgata
aattaaacaagtacggtcgagcattcttaggttgtacaattaaaccaaaattaggattatcagctaaaaactatggacgt
gcttgttatgaatgtttacgtggaggattagatttcacaaaagacgatgaaaacgtaaactcacaaccattcatgcgctg
gagagaccgttttgctttcgtagcggaaggaattttcaaatcacaagcggaaactggagaaattaaaggacactacttaa
atgcaactgctcctgactcagaaaacatgatgttacgagcagaaactgctaaaggttttggggttcctattattatgcac
gactatttaacaggaggatacacagcaaacactactttagcaaatttctgtagaaacaatggattacttcttcacattca
ccgtgcgatgcacgcagtaattgaccgtcaacgtaaccacggtattcacttccgtgtattagcaaaaacgctaagaatgt
ctggtggtgaccacttacactctggaacagttgtaggaaaattagaaggtgatagagaagtaactcaagggttcgtagat
ttaatgcgtgataacattattgagaaagatcgttcaagaggggtattc
>Trediafrei Concatenation of 2 sequences
cttcacgaatcgca-tggtcctgaaccgg-cgatgttt-cattcaaatttctgccctatcaactttcgacggtagggtag
tggcctaccgtggtggtaacgggtgacggaggattagggttcgattccggagagggagcctgagaaacggctaccacatc
caaggaaggcagcaggcgcgcaaattacccaaatcccaactcggggaggtagtgacaagaaataacgatgctccggcctc
t-ggtcgggtaatcggaatgagaacaatttaaatcccttatcgaggatcaattggagggcaagtctggtgccagcagccg
cggtaattccagctccaatagcgtatatttaagttgctgcggttaaaaagctcgtagtcggatttcgggtggcgcctacc
ggtccgcctttggtgagt-ac-tggtaggtacctcctttctgccgaggacggggttctg---gg-cttaattgtctgggc
cccggagtcggcgatgtcactttgagtaaattagggtgttcaaagcaggcttatgctctgtatacactagcatgggatga
cacgataggacttcggtttatcttgtcggtctgtaaat-cggagtaatgataaagagggacagtcgggggcattcgtatt
tcgtagtcagaggtgaaattcttggatttacggaagacgaacttctgcgaaagcatttgccaaggatgttttcattgatc
aagaacgaaagtcgggggctcgaagacgattagataccgtcgtagtctcgaccataaacgatgccgactagggatcggag
gtggttttt-ttatgacctctccggcaccttacgagaaatca-aagtttctgggttccggggggagtatggtcgcaaggc
tgaaacttaaaggaattgac--ggaagggcaccaccaggcgtggagcctgcggcttaatttgactcaacacggggaaact
taccaggtccagacatgggtaggattgacagattgatagctctttcttgattctatgggtggtggtgcatggccgttctt
agttggtgggttggcttgtcaggttgattccggtaacgaacgagacctcagcctgctaaatagttg-cccc-cgtttcgg
cggaggtcaa-acttcttagagggactattagcgattttcagctaattgaagtatgaggcaataacaggtctgtgatgcc
cttagatgttctgggccgcacgcgcgctacactgacgcaatcaacg-agcctcctggtctcgagaggac??attgattta
ttcgaagaaggatcagtaacaaacttactaacatcagtagtaggaaacgtatttggattcaaagcattacgagctcttcg
tttggaagacttacgtatctctaacgcttacattaaaacattctttggtccgccacacggaattcaagttgagcgtgata
aattaaacaaatacggtcgtgcctttttagggtgtacaattaaaccaaaattagggttatcagctaaaaactacggtcgt
gcttgttacgaatgtttacgtgggggattagatttcacaaaagatgatgaaaacgtaaactcacaaccattcatgcgttg
gagagaccgatttgcttttgtagcagaaggactttacaagtcacaagcagaaacaggggaaattaaaggacactacctta
atgcgacggcaccaacttcagaagaaatgttataccgtgcagaaacagcaagaggttttggggttccaattattatgcac
gactatttaacaggaggttacacagctaacacttctttagctaactactgtcgtaataatggattgttacttcacattca
ccgtgctatgcacgccgttattgaccgtcaacgtaaccacggaattcacttccgagttctagctaaaacattacgtatga
gtggaggtgaccacttacactctggaacagtagtaggaaagttagaaggggatagagatattacacaagggtttgttgat
cttatgcgcgacgggtttatcgaaaaagaccgtcaccgtggagttttc
>TreFl65 Concatenation of 2 sequences
cttcacgaatcgca-tggtcttgaaccgg-cgatgttt-cattcaaatttctgccctatcaactttcgacggtagggtag
tggcctaccgtggtggtaacgggtgacggaggattagggttcgattccggagagggagcctgagaaacggctaccacatc
caaggaaggcagcaggcgcgcaaattacccaaatcccaactcggggaggtagtgacaagaaataacgatgctccggcctc
acggtcgggtaatcggaatgagaacaatttaaatcccttatcgaggatcaattggagggcaagtctggtgccagcagccg
cggtaattccagctccaatagcgtatatttaagttgctgcggttaaaaagctcgtagtcggatttcgggtggcgccttcc
ggtccgcctttggtgagt-ac-tggtaggcaccacctttctgccgaggacggggtactg---gg-cttaattgtctgggc
cccggagtcggcgatgtcactttgagtaaattagggtgttcaaagcaggcttatgctctgtatacactagcatgggatga
cacgataggacttcggtttatcttgtcggtctgtaaat-cggagtaatgattaagagggacagtcgggggcattcgtatt
tcgtagtcagaggtgaaattcttggatttacggaagacgaacttctgcgaaagcatttgccaaggatgttttcattgatc
aagaacgaaagtcgggggctcgaagacgattagataccgtcgtagtctcgaccataaacgatgccgactagggatcggag
gtggttttt-ttatgacctctccggcaccttacgagaaatca-aagtttctgggttccggggggagtatggtcgcaaggc
tgaaacttaaaggaattgac--ggaagggcaccaccaggcgtggagcctgcggcttaatttgactcaacacggggaaact
taccaggtccagacatgggtaggattgacagattgatagctctttcttgattctatgggtggtggtgcatggccgttctt
agttggtgggttggcttgtcaggttgattccggtaacgaacgagacctcagcctgctaaatagtag-ctct-cggtacgc
cgggaggcag-acttcttagagggactattagcgactatcagctaattgaagtatgaggcaataacaggtctgtgatgcc
cttagatgttctgggccgcacgcgcgctacactgacgcaatcaacg-agcctcctggcctcg??????????????????
????????????????????????????????????????????????????????????????????????????????
????????????????????????????????????????????????????????????????????????????????
????????????????????????????????????????????????????????????????????????????????
????????????????????????????????????????????????????????????????????????????????
????????????????????????????????????????????????????????????????????????????????
????????????????????????????????????????????????????????????????????????????????
????????????????????????????????????????????????????????????????????????????????
????????????????????????????????????????????????????????????????????????????????
????????????????????????????????????????????????????????????????????????????????
????????????????????????????????????????????????

ITS-datasets

clades Ce and Ld2

>Cystebe1
agcgcgagtcatcagctcgcgttgattacgtccctgccctttgtacacaccgcccgtcgctccttccgattgggtgtgct
ggtgaagagttcggattggatcatggctcgcaagagccccggtccgagaagttctttgaaccctctcgcctagaggaagg
agaagtcgtaacaaggtttccgtaggtgaacctgcggaaggatcatttaattcgatcaaaacaccgccaatatggtaacc
tgtacgtgttc--------ctccgggtgccacac------ggcccc--ggggggtgttttaca-cacac-cgctaaagcg
tttataaagaaatatcaagtcgtcaa--ccgtcgacctcgtcgcggtggg-cgcaactaaccaag-aaaaacccctaaca
acggatgtcttggctctcgcaacgatgaagaacgcagcgaaatgcgatatgtagtgtgaattgcagaattacgtgaatca
tcgaatctttgaacgcatatg
>Cystebe2
??????agtcatcagctcgcgttgattacgtccctgccctttgtacacaccgcccgtcgctccttccgattgggtgtgct
ggtgaagagttcggattggatcatggctcgcaagagccccggtccgagaagttctttgaaccctctcgcctagaggaagg
agaagtcgtaacaaggtttccgtaggtgaacctgcggaaggatcatttaattcgatcaaaacaccgccaatatggtaacc
tgtacgtgttc--------ctccgggtgccacac------ggcccc--ggggggtgttttaca-cacac-cgctaaagcg
tttataaagaaatatcaagtcgtcaa--ccgtcgacctcgtcgcggtggg-cgcaactaaccaag-aaaaacccctaaca
acggatgtcttggctctcgcaacgatgaagaacgcagcgaaatgcgatatgtagtgtgaattgcagaattacgtgaatca
tcgaatctttgaacgcatatg
>TreFl156
agcgcgagtcatcagctcgcgttgattacgtccctgccctttgtacacaccgcccgtcgctccttccgattgggtgtgct
ggtgaagagttcggatcgaataa-ggctagcaatggccc-ggttcgaaaagttctttgaaccctctcgcctagaggaagg
agaagtcgtaacaaggtttccgtaggtgaacctgcggaaggatcatttaattcgatcaaaacaccgccaatatggtaact
cgtaaccgttc--ctgggtcccccggggtaacaccc---gggtccc----ggggttgtttaaaacacaaccgctaaagcg
ttta-tatcaaaacaaaagtcgctcgaaccgtcggcctagccgcggaggg-cgcaaataaccaagaaaaaacccctaaca
acggatgtcttggctctcgcaacgatgaagaacgcagcgaaatgcgatatgtagtgtgaattgcagaattacgtgaatca
tcgaatctttgaacgcatatg
>TreFl136
agcgcgagtcatcaactcgcgttgattacgtccctgccctttgtacacaccgcccgtcgctccttccgattgggtgtgct
ggtgaagagttcggactgactcatggctcgcaagaaccaaggcccggaaagttctttgaaccctctcgcctagaggaagg
agaagtcgtaacaaggtttccgtaggtgaacctgcggaaggatcatttaattcgatcataacacgccaaccatggtaacc
tgtcactgctttgccccggccccggggttcgcgccccgggggttcctcggggggttgttcgta-cacacgcgcctatgag
atcaatactataacaaaagtcgagggctctgtcgacatggtcgcgggacctcgccaacaacccaaaaaaaacccctaaca
acggatgtcttggctctcgcaacgatgaagaacgcagcgaaatgcgatatgtagtgtgaattgcagaattacgtgaatca
tcgaatctttgaacgcatatg

clades Ta and Td

>Cepafrei
tagtaagcgcgagtcatcagctcgcgttgattacgtccctgccctttgtacacaccgcccgtcgctccttccgattgggt
gtgctggtgaagagttcggactggaccatggttagcaatagccccggttcgggaagtcctttgaaccctctcgcctagag
gaaggagaagtcgtaacaaggtttccgtaggtgaacctgcggaaggatcatttaattcgataaaaaaaaac-cacccgcc
ataatggtaaccgctattgtcccgggccccgggtccccccgccccctcgggggtatggggaaccggggccccgcgttgtt
-----atcta-----------------------------------acgacaacaacaaacggcaagcatagaa------t
ttt----tgataacgataagtaaagtctt-caaccgtcaacctcgtcgcggggggcgcaagtaaccaaaattaaccccta
acaacggatgtcttggctctcgcaacgatgaagaacgcagcgaaatgcgatatgtagtgtgaattgcagaattacgtgaa
tcatcgaatctttgaacgcatatggcacccgagacttcggtcgagggtatgtctgtctcaaagtcggcgtgaaaaacacc
ccgattggacaacacg---tccgcaaggggggatcgggcccccgggcgccggcccacctcgcgtggaaggggtgccgggt
cgcctgaaggcaagaaacggggaaccgttcaacgccgga-agccacgattttggtggg-ggacct---acttccgcagcc
tcgatcgtgctcc
>Cevifrei
tagtaagcgcgagtcatcagctcgcgttgattacgtccctgccctttgtacacaccgcccgtcgctccttccgattgggt
gtgctggtgaagagttcggactggaccatggctggcaacagccccggtacgggaagtcctttgaaccctctcgcctagag
gaaggagaagtcgtaacaaggtttccgtaggtgaacctgcggaaggatcatttaattcgataaaaaaaaattcaaacgcc
atgatggtaacc-ttcttg-----------aagtgtccgcggcgcgtccgggg-acccgtcctcggcgtgccgcgccgtt
gttggcttca-----------------------------------acgacaacaacaa-ccgcaag---agaa------c
tttg--acgatggacgaaacaaaagtcgc-cggccgtcgacctcgtcgcggtgggtgcgattaaccaagaataaccccta
acaacggatgtcttggctctcgcaacgatgaagaacgcagcgaaatgcgatatgtagtgtgaattgcagaattacgtgaa
tcatcgaatctttgaacgcatatggcacccgagacttcggtcgagggtatgtctgtctcaaagtcggcgttaaaaacacc
ccgagcggatgcgttc---cgtgtggggggaagctggccccccggcgggcaagcc-tttggcttgta----tcgccgggt
cggccgaaggatagagacgggggaccggcggatgccggacggccacgattttggtgggaggacctcgcg--tccacaacc
tcgatcg??????
>Treaurfrei
tagta-gcgcgagtcatcagctcgcgttgattacgtccctgccctttgtacacaccgcccgtcgctccttccgattgggt
gtgctggtgaagagttcggactggaccatggctagcgatagccccggtacgggaagttctttgaaccctctcgcctagag
gaaggagaagtcgtaacaaggtttccgtaggtgaacctgcggaaggatcatttaattcgataaaaa------ca-ccgcc
atcatggtaacctgtaaaagtttaatccgtcgtgcgccttggggtgtcggggggctggatctggggagagattcgctttt
ccttcccccc-tccctcctcggacgcggcggggggcggttgtctcacgacaaccaccaaatctcacatcgcaagaaagag
tttactacgaagtaaaaagccgta------ccaccgtcgacctcgtcgcgggggacgcaactaaccaagaataaccccta
acaacggatgtcttggctcgcgcaacgatgaagaacgcagcgaaatgcgatatgtagtgtgaattgcagaattacgtgaa
tcatcgaatctttgaacgcatatggcacccgagacttcggtcgagggtatgtctgtctcagagtcggcgtaaaaacatcc
ccgagaacaccctccggggcgttcgagggggagctggccctccgggttctcctatcgcaaggtgggggaggttcccgggt
tggctgaagggtagagacgggggaccggat-acgccgggcagccacgattt-ggtggatggacctc-cgagtccgcgaca
ctcgtcgtgctcc
>TreFl25
tagtaagcgcgagtcatcagctcgcgttgattacgtccctgccctttgtacacaccgcccgtcgctccttccgattgggt
gtgctggtgaagagttcggactggaccatggctagcgatagccccggtacgggaagttctttgaaccctctcgcctagag
gaaggagaagtcgtaacaaggtttccgtaggtgaacctgcggaaggatcatttaattcgataaaaa------ca-ccgcc
atcatggtaacctgtaaaagtttaatccgtcgtgcgccttggggtgtcggggggctggatctggggagagattcgctttt
ccttccccccctccctcctcggacgcggcggggggcggttgtctcacgacaaccaccaaatctcacatcgcaagaaagag
tttactacgaagtaaaaagccgta------ccaccgtcgacctcgtcgcgggggacgcaactaaccaagaataaccccta
acaacggatgtcttggctctcgcaacgatgaagaacgcagcgaaatgcgatatgtagtgtgaattgcagaattacgtgaa
tcatcgaatctttgaacgcatatggcacccgagacttcggtcgagggtatgtctgtctcagagtcggcgtaaaaacatcc
ccgagaacaccctccggggcgttcgagggggagctggccctccgggttctcctatcgcaaggtgggggaggttcccgggt
tggctgaagggtagagacgggggaccggat-acgccgggcagccacgattttggtggatggacctcgcgtgtccgcaaca
ctcgtcgtgctcc


clade GPD

>Princflafrei
gcctagtaagcgcgagtcatcagctcgcgttgattacgtccctgccctttgtacacaccgcccgtcgctccttccgattg
ggtgtgctggtgaagagttcggactggacctggctagcaatagcctcggttcgggaagtcctttgaaccctctcgcctag
aggaaggagaagtcgtaacaaggtttccgtaggtgaacctgcggaaggatcatttaattcgataaaaacaccgcccgtat
gggaacttttt-aacgttttcccccc------ccgctt-tccctcgggggagaggggata-gggttgtgttaaaaaacac
aacaaacacccccgctata-aagtgtttaataagaaaac--aaagccgtccaccgtcgacctcgtcgcggggggcgcaac
taaacaagaaataacccctaacaacggatgtcttggctctcgcaacgatgaagaacgcagcgaaatgcgatatgtagtgt
gaattgcagaattacgtgaatcatcgaatctttgaacgcatatggcacccgagacttcggtcgagg??????????????
????????????????????????????????????????????????????????????????????????????????
????????????????????????????????????????????????????????????????????????????????
????????????????????????????????????????????????????????????????????????????????
?
>TreFl26
gcctagtaagcgcgagtcatcagctcgcgttgattacgtccctgccctttgtacacaccgcccgtcgctccttccgattg
ggtgtgctggtgaagagttcggactggacctggctggcaacagccccggttcgggaagtcctttgaaccctctcgcctag
aggaaggagaagtcgtaacaaggtttccgtaggtgaacctgcggaaggatcatttaattcgataaaaacaccgccagtat
ggtaactttttaaacgttcaccgtccggcgcccaccc--cgcctcggcggggaggggctccgggcgggg-ttgttttcac
aacaacaaccaccgctatagaagtgtttactcacgaaacccaaagccgtccaccgtcgacctcgtcgcggggggcgcaaa
taaccaagaaataacccctaacaacggatgtcttggctctcgcaacgatgaagaacgcagcgaaatgcgatatgtagtgt
gaattgcagaattacgtgaatcatcgaatctttgaacgcatatggcacccgagacttcggtcgagggtatatctgtctca
gagtcgacgttaaaacaatccccaaggagaccaacgcgtactcctttgggggagctggccccccggttgcgggcttttac
cggtccagcgccgggtcggctgaaggtgagagacgggggaccgcgttgcgccgggcagccacgattttggtgggaggact
tcgcgtccgcatcactgatcgagcgccctaacaagctcgcggccgtttgggccccgcccttgcaggaagcaacaaataaa
c
>TreFl28
gcctagtaagcgcgagtcatcagctcgcgttgattacgtccctgccctttgtacacaccgcccgtcgctccttccgattg
ggtgtgctggtgaagagttcggactggacctggctggcaacagccccggttcgggaagtcctttgaaccctctcgcctag
aggaaggagaagtcgtaacaaggtttccgtaggtgaacctgcggaaggatcatttaattcgataaaaacaccgccattat
ggtaaccttttgaacgttcgccgccccgaaccccgcttgcgcctcggcgtggtggggcgaagggcgggggttgttttcac
aacaacaaccaccgctatagaagtgtttactcacgaaactaaaagccgtccaccgtcgacctcgtcgcggggggcgcaaa
taaccaagaaataacccctaacaacggatgtcttggctctcgcaacgatgaagaacgcagcgaaatgcgatatgtagtgt
gaattgcagaattacgtgaatcatcgaatctttgaacgcatatggcacccgagacttcggtcgagggtatatctgtctca
gagtcgacgttaaaacaatccccaaggagaccatctcgtactcttttgggggagctggccccccggttgcggtcctttat
cggtccagcgccgggtcggctgaaggtgagagacgggggaccgcgttgcgccgggcagccacgattttggtgggaggact
ccgcgtccacaacactgatcgagcgcctaacatagcacgcggccgtttggaccccgcttttgcaggaagcaacaactta?
?
>TreFl65
?????????gcgcgagtcatcagctcgcgttgattacgtccctgccctttgtacacaccgcccgtcgctccttccgattg
ggtgtgctggtgaagagttcggactggacctggctggcaacagccccggttcgggaagtcctttgaaccctctcgcctag
aggaaggagaagtcgtaacaaggtttccgtaggtgaacctgcggaaggatcatttaattcgataaaaacaccgcc-gtat
ggtaactttttaaacgttcaccgtccggcgcccaccc--cgcctcggcggggaggggctccgggcgggg-ttgttttcac
aacaacaaccaccgctatagaagtgtttactcacgaaacccaaagccgtccaccgtcgacctcgtcgcggggggcgcaaa
taaccaagaaataacccctaacaacggatgtcttggctctcgcaacgatgaagaacgcagcgaaatgcgatatgtagtgt
gaattgcagaattacgtgaatcatcgaatctttgaacgcatatggcacccgagacttcggtcgagggtatatctgtctca
gagtcgacgttaaaacaatccccaaggagaccaacgcgtactcctttgggggagctggccccccggttgcgggcttttac
cggtccagcgccgggtcggctgaaggtgagagacgggggaccgcgttgcgccgggcagccacgattttggtgggaggact
tcgcgtccgcatcactgatcgagcgccctaacaagctcgcggccgtttgggccccgcccttgcaggaagcaacgaataaa
c


clade Gs

>TreFl143
ggtgggttggcttgtcaggttgattccggtaacgaacgagacctcagcctgctaaatagtagctttcggttcgccgggag
gcagacttcttagagggactattagcgactatcagctaattgaagtatgaggcaataacaggtctgtgatgcccttagat
gttctgggccgcacgcgcgctacactgacgcaatcaacgagcctcctggcctcgagagggccgggtaatcttgtaaactg
cgtcgtgatggggctagagctttgtaattattgctctttaacgaggaatgcctagtaagcgcgagtcatcagctcgcgtt
gattacgtccctgccctttgtacacaccgcccgtcgctccttccgattgggtgtgctggtgaagagttcggactggacca
ggctagcaatagccccggttcgggaagtcctttgaaccctctcgcctagaggaaggagaagtcgtaacaaggtttccgta
ggtgaacctgcggaaggatcatttaattcgataaaaacaccgccagtatggtaacttttaaacgttcgccgtccgtcgtc
gttccttccctctcgggagggggcggcccggacggggttgttttaaacaacaacaacaaccgcaagaagtgtttattaag
aaatgcaagtcgtccaccgtcgacctcgtcgcggggggcgcaactaaccaagaataacccctaacaacggatgtcttggc
tctcgcaacgatgaagaacgcagcgaaatgcgatatgtagtgtgaattgcagaattacgtgaatcatcgaatctttgaac
gcatatggcacccgagacttcggtcgagggtatgtctgtctcagagtcgacgtaaaaacatccccaaggaaagaccaacg
cgtctatccttcgggggagctggccccccgggagccgggtttcggcccaagcccccgggtcggctgaaggtaagagacgg
gggaccgcatgcgccgggcagccacgattttggtgggaggacctcgtgtccgcatcacagatcgtgcgtccaaccttagc
gtgcggccgtttggaccccgccattgcaggaaacaacaaaatatgttttcgacctgagatcaggcaagatcacccgctga
a
>TreFl30
ggtgggttggcttgtcaggttgattccggtaacgaacgagacctcagcctgctaaatagtagctttcggttcgccgggag
gcagacttcttagagggactattagcgactatcagctaattgaagtatgaggcaataacaggtctgtgatgcccttagat
gttctgggccgcacgcgcgctacactgacgcaatcaacgagcctcctggcctcgagagggtcgggtaatcttgtaaactg
cgtcgtgatggggctagagctttgtaattattgctctttaacgaggaatgcctagtaagcgcgagtcatcagctcgcgtt
gattacgtccctgccctttgtacacaccgcccgtcgctccttccgattgggtgtgctggtgaagagttcggactggacca
ggctagcaatagccccggttcgggaagtcctttgaaccctctcgcctagaggaaggagaagtcgtaacaaggtttccgta
ggtgaacctgcggaaggatcatttaattcgataaaaacaccgccagtatggtaacttttaaacgttcgccgtccgtcgtc
gttccttccctctcgggagggggcggcccggacggggttgttttaaacaacaacaacaaccgcaagaagtgtttattaag
aaatgcaagtcgtccaccgtcgacctcgtcgcggggggcgcaactaaccaagaataacccctaacaacggatgtcttggc
tctcgcaacgatgaagaacgcagcgaaatgcgatatgtagtgtgaattgcagaattacgtgaatcatcgaatctttgaac
gcatatggcacccgagacttcggtcgagggtatgtctgtctcagagtcgacgtaaaaacatccccaaggaaagaccaacg
cgtctatccttcgggggagctggccccccgggagccgggtttcggcccaagcccccgggtcggctgaaggtaagagacgg
gggaccgcatgcgccgggcagccacgattttggtgggaggacctcgtgtccgcatcacagatcgtgcgtccaaccttagc
gtgcggccgtttggaccccgccattgcaggaaacaacaaaatatgttttcgacctgagatcaggcaagatcacccgctga
a
>TreFl20
ggtgggttggcttgtcaggttgattccggtaacgaacgagacctcagcctgctaaatagtagctttcggttcgccgggag
gcagacttcttagagggactattagcgactatcagctaattgaagtatgaggcaataacaggtctgtgatgcccttagat
gttctgggccgcacgcgcgctacactgacgcaatcaacgagcctcctggcctcgagagggtcgggtaatcttgtaaactg
cgtcgtgatggggctagagctttgtaattattgctctttaacgaggaatgcctagtaagcgcgagtcatcagctcgcgtt
gattacgtccctgccctttgtacacaccgcccgtcgctccttccgattgggtgtgctggtgaagagttcggactggacca
ggctagcaatagccccggttcgggaagtcctttgaaccctctcgcctagaggaaggagaagtcgtaacaaggtttccgta
ggtgaacctgcggaaggatcatttaattcgataaaaacaccgccagtatggtaacttttaaacgttcgccgtccgtcgtc
gttccttccctctcgggagggggcggcccggacggggttgttttaaacaacaacaacaaccgcaagaagtgtttattaag
aaatgcaagtcgtccaccgtcgacctcgtcgcggggggcgcaactaaccaagaataacccctaacaacggatgtcttggc
tctcgcaacgatgaagaacgcagcgaaatgcgatatgtagtgtgaattgcagaattacgtgaatcatcgaatctttgaac
gcatatggcacccgagacttcggtcgagggtatgtctgtctcagagtcgacgtaaaaacatccccaaggaaagaccaacg
cgtctatccttcgggggagctggccccccgggagccgggtttcggcccaagcccccgggtcggctgaaggtaagagacgg
gggaccgcatgcgccgggcagccacgattttggtgggaggacctcgtgtccgcatcacagatcgtgcgtccaaccttagc
gtgcggccgtttggaccccgccattgcaggaaacaacaaaatatgttttcgacctgagatcaggcaagatcacccgctga
a
>TreFl27
ggtgggttggcttgtcaggttgattccggtaacgaacgagacctcagcctgctaaatagtagctttcggttcgccgggag
gcagacttcttagagggactattagcgactatcagctaattgaagtatgaggcaataacaggtctgtgatgcccttagat
gttctgggccgcacgcgcgctacactgacgcaatcaacgagcctcctggcctcgagagggtcgggtaatcttgtaaactg
cgtcgtgatggggctagagctttgtaattattgctctttaacgaggaatgcctagtaagcgcgagtcatcagctcgcgtt
gattacgtccctgccctttgtacacaccgcccgtcgctccttccgattgggtgtgctggtgaagagttcggactggacca
ggctagcaatagccccggttcgggaagtcctttgaaccctctcgcctagaggaaggagaagtcgtaacaaggtttccgta
ggtgaacctgcggaaggatcatttaattcgataaaaacaccgccagtatggtaacttttaaacgttcgccgtccgtcgtc
gttccttccctctcgggagggggcggcccggacggggttgttttaaacaacaacaacaaccgcaagaagtgtttattaag
aaatgcaagtcgtccaccgtcgacctcgtcgcggggggcgcaactaaccaagaataacccctaacaacggatgtcttggc
tctcgcaacgatgaagaacgcagcgaaatgcgatatgtagtgtgaattgcagaattacgtgaatcatcgaatctttgaac
gcatatggcacccgagacttcggtcgagggtatgtctgtctcagagtcgacgtaaaaacatccccaaggaaagaccaacg
cgtctatccttcgggggagctggccccccgggagccgggtttcggcccaagcccccgggtcggctgaaggtaagagacgg
gggaccgcatgcgccgggcagccacgattttggtgggaggacctcgtgtccgcatcacagatcgtgcgtccaaccttagc
gtgcggccgtttggaccccgccattgcaggaaacaacaaaatatgttttcgacctgagatcaggcaagatcacccgctga
c
>TreFl13_Grsc
ggtgggttggcttgtcaggttgattccggtaacgaacgagacctcagcctgctaaatagtagctttcggttcgccgggag
gcagacttcttagagggactattagcgactatcagctaattgaagtatgaggcaataacaggtctgtgatgcccttagat
gttctgggccgcacgcgcgctacactgacgcaatcaacgagcctcctggcctcgagagggtcgggtaatcttgtaaactg
cgtcgtgatggggctagagctttgtaattattgctctttaacgaggaatgcctagtaagcgcgagtcatcagctcgcgtt
gattacgtccctgccctttgtacacaccgcccgtcgctccttccgattgggtgtgctggtgaagagttcggactggacca
ggctagcaatagccccggttcgggaagtcctttgaaccctctcgcctagaggaaggagaagtcgtaacaaggtttccgta
ggtgaacctgcggaaggatcatttaattcgataaaaacaccgccagtatggtaacttttaaacgttcgccgtccgtcgtc
gttccttccctctcgggagggggcggcccggacggggttgttttaaacaacaacaacaaccgcaagaagtgtttattaag
aaatgcaagtcgtccaccgtcgacctcgtcgcggggggcgcaactaaccaagaataacccctaacaacggatgtcttggc
tctcgcaacgatgaagaacgcagcgaaatgcgatatgtagtgtgaattgcagaattacgtgaatcatcgaatctttgaac
gcatatggcacccgagacttcggtcgagggtatgtctgtctcagagtcgacgtaaaaacatccccaaggaaagaccaacg
cgtctatccttcgggggagctggccccccgggagccgggtttcggcccaagcccccgggtcggctgaaggtaagagacgg
gggaccgcatgcgccgggcagccacgattttggtgggaggacctcgtgtccgcatcacagatcgtgcgtccaaccttagc
gtgcggccgtttggaccccgccattgcaggaaacaacaaaatatgttttcgacctgagat????????????????????
?
>TreFl21
ggtgggttggcttgtcaggttgattccggtaacgaacgagacctcagcctgctaaatagtagctttcggttcgccgggag
gcagacttcttagagggactattagcgactatcagctaattgaagtatgaggcaataacaggtctgtgatgcccttagat
gttctgggccgcacgcgcgctacactgacgcaatcaacgagcctcctggcctcgagagggtcgggtaatcttgtaaactg
cgtcgtgatggggctagagctttgtaattattgctctttaacgaggaatgcctagtaagcgcgagtcatcagctcgcgtt
gattacgtccctgccctttgtacacaccgcccgtcgctccttccgattgggtgtgctggtgaagagttcggactggacca
ggctagcaatagccccggttcgggaagtcctttgaaccctctcgcctagaggaaggagaagtcgtaacaaggtttccgta
ggtgaacctgcggaaggatcatttaattcgataaaaacaccgccagtatggtaacttttaaacgttcgccgtccgtcgtc
gttccttccctctcgggagggggcggcccggacggggttgttttaaacaacaacaacaaccgcaagaagtgtttattaag
aaatgcaagtcgtccaccgtcgacctcgtcgcggggggcgcaactaaccaagaataacccctaacaacggatgtcttggc
tctcgcaacgatgaagaacgcagcgaaatgcgatatgtagtgtgaattgcagaattacgtgaatcatcgaatctttgaac
gcatatggcacccgagacttcggtcgagggtatgtctgtctcagagtcgacgtaaaaacatccccaaggaaagaccaacg
cgtctatccttcgggggagctggccccccgggagccgggtttcggcccaagcccccgggtcggctgaaggtaagagacgg
gggaccgcatgcgccgggcagccacgattttggtgggaggacctcgtgtccgcatcacagatcgtgcgtccaaccttagc
gtgcggccgtttggaccccgccattgcaggaaacaacaaaatatgttttcgacctgagatcaggcaagatcacccgctga
c
>TreFl19
ggtgggttggcttgtcaggttgattccggtaacgaacgagacctcagcctgctaaatagtagctttcggttcgccgggag
gcagacttcttagagggactattagcgactatcagctaattgaagtatgaggcaataacaggtctgtgatgcccttagat
gttctgggccgcacgcgcgctacactgacgcaatcaacgagcctcctggcctcgagagggtcgggtaatcttgtaaactg
cgtcgtgatggggctagagctttgtaattattgctctttaacgaggaatgcctagtaagcgcgagtcatcagctcgcgtt
gattacgtccctgccctttgtacacaccgcccgtcgctccttccgattgggtgtgctggtgaagagttcggactggacca
ggctagcaatagccccggttcgggaagtcctttgaaccctctcgcctagaggaaggagaagtcgtaacaaggtttccgta
ggtgaacctgcggaaggatcatttaattcgataaaaacaccgccagtatggtaacttttaaacgttcgccgtccgtcgtc
gttccttccctctcgggagggggcggcccggacggggttgttttaaacaacaacaacaaccgcaagaagtgtttattaag
aaatgcaagtcgtccaccgtcgacctcgtcgcggggggcgcaactaaccaagaataacccctaacaacggatgtcttggc
tctcgcaacgatgaagaacgcagcgaaatgcgatatgtagtgtgaattgcagaattacgtgaatcatcgaatctttgaac
gcatatggcacccgagacttcggtcgagggtatgtctgtctcagagtcgacgtaaaaacatccccaaggaaagaccaacg
cgtctatccttcgggggagctggccccccgggagccgggtttcggcccaagcccccgggtcggctgaaggtaagagacgg
gggaccgcatgcgccgggcagccacgattttggtgggaggacctcgtgtccgcatcacagatcgtgcgtccaaccttagc
gtgcggccgtttggaccccgccattgcaggaaacaacaaaatatgttttcgacctgagatcaggcaagatcacccgctga
?
>TreFl14_Grsc
ggtgggttggcttgtcaggttgattccggtaacgaacgagacctcagcctgctaaatagtagctttcggttcgccgggag
gcagacttcttagagggactattagcgactatcagctaattgaagtatgaggcaataacaggtctgtgatgcccttagat
gttctgggccgcacgcgcgctacactgacgcaatcaacgagcctcctggcctcgagagggtcgggtaatcttgtaaactg
cgtcgtgatggggctagagctttgtaattattgctctttaacgaggaatgcctagtaagcgcgagtcatcagctcgcgtt
gattacgtccctgccctttgtacacaccgcccgtcgctccttccgattgggtgtgctggtgaagagttcggactggacca
ggctagcaatagccccggttcgggaagtcctttgaaccctctcgcctagaggaaggagaagtcgtaacaaggtttccgta
ggtgaacctgcggaaggatcatttaattcgataaaaacaccgccagtatggtaacttttaaacgttcgccgtccgtcgtc
gttccttccctctcgggagggggcggcccggacggggttgttttaaacaacaacaacaaccgcaagaagtgtttattaag
aaatgcaagtcgtccaccgtcgacctcgtcgcggggggcgcaactaaccaagaataacccctaacaacggatgtcttggc
tctcgcaacgatgaagaacgcagcgaaatgcgatatgtagtgtgaattgcagaattacgtgaatcatcgaatctttgaac
gcatatggcacccgagacttcggtcgagggtatgtctgtctcagagtcgacgtaaaaacatccccaaggaaagaccaacg
cgtctatccttcgggggagctggccccccgggagccgggtttcggcccaagcccccgggtcggctgaaggtaagagacgg
gggaccgcatgcgccgggcagccacgattttggtgggaggacctcgtgtccgcatcacagatcgtgcgtccaaccttagc
gtgcggccgtttggaccccgccattgcaggaaacaacaaaatatgttttcgacctgagatcagg????????????????
?
>TreFl22
ggtgggttggcttgtcaggttgattccggtaacgaacgagacctcagcctgctaaatagtagctttcggttcgccgggag
gcagacttcttagagggactattagcgactatcagctaattgaagtatgaggcaataacaggtctgtgatgcccttagat
gttctgggccgcacgcgcgctacactgacgcaatcaacgagcctcctggcctcgagagggtcgggtaatcttgtaaactg
cgtcgtgatggggctagagctttgtaattattgctctttaacgaggaatgcctagtaagcgcgagtcatcagctcgcgtt
gattacgtccctgccctttgtacacaccgcccgtcgctccttccgattgggtgtgctggtgaagagttcggactggacca
ggctagcaatagccccggttcgggaagtcctttgaaccctctcgcctagaggaaggagaagtcgtaacaaggtttccgta
ggtgaacctgcggaaggatcatttaattcgataaaaacaccgccagtatggtaacttttaaacgttcgccgtccggcgtc
cctccttccctctcgggagggggcggcccggggggggttgttttaaacaacaaccacccccccaagaagtgtttattaag
aaatgcaagtcgtccaccgtcgacctcgtcgcggggggcgcaactaaccaagaataacccctaacaacggatgtcttggc
tctcgcaacgatgaagaacgcagcgaaatgcgatatgtagtgtgaattgcagaattacgtgaatcatcgaatctttgaac
gcatatggcacccgagacttcggtcgagggtatgtctgtctcagagtcgacgtaaaaacatcccccaggaaagaccaacg
cgtctatccttcgggggagctggccccccgggagccgggtttcggcccaagcccccgggtcggctgaaggtaagagacgg
gggaccgcatgcgccgggcagccacgattttggtgggaggacctcgtgtccgcatcacagatcgtg??????????????
????????????????????????????????????????????????????????????????????????????????
?
>TreFl137
ggtgggttggcttgtcaggttgattccggtaacgaacgagacctcagcctgctaaatagtagctttcggttcgccgggag
gcagacttcttagagggactattagcgactatcagctaattgaagtatgaggcaataacaggtctgtgatgcccttagat
gttctgggccgcacgcgcgctacactgacgcaatcaacgagcctcctggtctcgagagggtcgggtaatcttgtaaactg
cgtcgtgatggggctagagctttgtaattattgctctttaacgaggaatgcctagtaagcgcgagtcatcagctcgcgtt
gattacgtccctgccctttgtacacaccgcccgtcgctccttccgattgggtgtgctggtgaagagttcggactggacca
ggctagcaatagccccggttcgggaagtcctttgaaccctctcgcctagaggaaggagaagtcgtaacaaggtttccgta
ggtgaacctgcggaaggatcatttaattcgataaaaacaccgccagtatggtaacttttaaacgttcgccgtccggcgtc
cttccctccctctcgggggggggcggcccggagggggttgttttaaacaacaaccacaaccgcaagaagtgtttattaag
aaatgcaagtcgtccaccgtcgacctcgtcgcggggggcgcaactaaccaagaataacccctaacaacggatgtcttggc
tctcgcaacgatgaagaacgcagcgaaatgcgatatgtagtgtgaattgcagaattacgtgaatcatcgaatctttgaac
gcatatggcacccgagacttcggtcgagggtatgtctgtctcagagtc????????????????????????????????
????????????????????????????????????????????????????????????????????????????????
????????????????????????????????????????????????????????????????????????????????
????????????????????????????????????????????????????????????????????????????????
?


clade R and Ld1


>Treannufrei
atgcctagta-gcgcgagtcatcaactcgcgttgattacgtccctgccctttgtacacaccgcccgtcgctccttccgat
tgggtgtgctggtgaagagttcggactgagccatggctcgcaagaaccaaggtccgggaagttctttgaaccctctcgcc
tagaggaaggagaagtcgtaacaaggtttccgtaggtgaacctgcggaaggatcatttaattcgatcataaca---cgcc
aatcat--ggtaacctatatgtgttatcccccggccccgggtc---cgcctggggaatcgcgggggg---t-tgttttt-
-acacaaccgccaaagcg---tttaatacgatatacaagtcgggga----tcccgtcgac--ctggtcgcg------ggc
ctcgcaact-aaccaagaaa---aacccctaacaacggatgtcttggctctcgcaacgatgaagaacgcagcgaaatgcg
atatgtagtgtgaattgcagaattacgtgaatcatcgaatttttgaacgcatatggcacccgagacctcggttg-agggt
atgtctgcctcagagtcggcgtaaaa-catcccctca---ggttagcttcaccgccaaaccttgagggggagctggccct
ccacgggaggtgacctccgggtcgcctcatcaagtgggttggccgaaggatagagacgagggaccggtgggatactacca
c-tggacaaccacgatttggtggg-aggatcgg--gagctcgc------------tcccatatccgcatcatcgtcgtgt
gtccttgggagccccgcaggtagcaaggcccccgccgtacaggaaaatatttt---------------------------
------atcatgtttcgacctgagttcaggcaagatcacccgctga
>TreFl155
atgcctagtaagcgcgagtcatcaactcgcgttgattacgtccctgccctttgtacacaccgcccgtcgctccttccgat
tgggtgtgctggtgaagagttcggactgtaccatggttcgcaagaaccaaggttcgggaagttctttgaaccctctcgcc
tagaggaaggagaagtcgtaacaaggtttccgtaggtgaacctgcggaaggatcatttaattcgatcataaca---cgcc
aa-taa-tggtaacctgtaactgttatcccccggccccgggtc---cgcccggggacacgcgggggggggtgtgttccaa
aacacaaccgccaaagcg---tttaacacgataaaaa--aaagtctcggggttt--cctccgtcgacctagtccgcgggc
ctcgcaaac-aaccaagaaaaa-aacccctaacaacggatgtcttggctctcgcaacgatgaagaacgcagcgaaatgcg
atatgtagtgtgaattgcagaattacgtgaatcatcgaatctttgaacgcatatggcacccgagac-tcggtcggagggt
atgtctgc????????????????????????????????????????????????????????????????????????
????????????????????????????????????????????????????????????????????????????????
????????????????????????????????????????????????????????????????????????????????
????????????????????????????????????????????????????????????????????????????????
??????????????????????????????????????????????
>TreFl144
atgcctagtaagcgcgagtcatcaactcgcgttgattacgtccctgccctttgtacacaccgcccgtcgctccttccgat
tgggtgtgctggtgaagagttcggactgagccatggctcgcaagaaccaaggcccgggaagttctttgaaccctctcgcc
tagaggaaggagaagtcgtaacaaggtttccgtaggtgaacctgcggaaggatcatttaattcgatcataaca---cgcc
aa-cca-tggtaacctgtaactgttatcccccggccccggggttcgcgccccgggggttccgcgggggggt-tgttctt-
-acacaaccgccaaagcg---tttaatacgataacaa--aag---tcggggtt------ccgtcgacctggtcgcggggc
ctcgcaaac-aaccaagaaaa--aacccctaacaacggatgtcttggctctcgcaacgatgaagaacgcagcgaaatgcg
atatgtagtgtgaattgcagaattacgtgaatcatcgaatctttgaacgcatatggcacccgagacttcggttggagggt
atgtctgcctcagagtcggcgtaaaaacat-ccccccgagttggcgttaaaagcgcagactacgggggggagctggccct
ccacg???????????????????????????????????????????????????????????????????????????
????????????????????????????????????????????????????????????????????????????????
????????????????????????????????????????????????????????????????????????????????
??????????????????????????????????????????????
>Treiofrei
atgcctagtaagcgcgagtcatcagctcgcgttgattacgtccctgccctttgtacacaccgcccgtcgctccttccgat
tgggtgagctggtgaagagttcggcctagccgatcgctcgcaagagcttttggccggaaagttctttgaaccctctcgcc
tagaggaaggagaagtcgtaacaaggtttccgtaggtgaacctgcggaaggatcatttc-ttcgatcataacaacacgcc
agatatatggtaacctgt-cgc-gt-ccctcc--ctcccggtt---cgccgggag----ggggt-cg--aaca-ttatc-
-acacaaccgccaataagcttttttattaaaaataaaaaccaaaaagtcgtcctcctgcc-cggctcacgccgcgcgggg
a-cgcatcc-aacc--gagaaa-aacccctaacaacggatgtcttggctctcgcaacgatgaagaacgcagcgaaatgcg
atatgtagtgtgaattgcagaattacgtgaatcatcgaatctttgaacgcatatggcacccgagacctcggtcg-agggt
atgtctgcctcagagtcggcgtaaa---acactccccc--gctggtactcgctaccagac---gggtgggaactggctct
ccacg--------------------cca-cggcgtgggtcggctgaaggtcagatacggagga-tccccgcggcttgccg
c-acgggaagcacgatttggtggggaggatggc--gaa??????????????????????????????????????????
????????????????????????????????????????????????????????????????????????????????
??????????????????????????????????????????????
>R10
atgcctagtaagcgcgagtcatcaactcgcgttgattacgtccctgccctttgtacacaccgcccgtcgctccttccgat
tgggtgtgctggtgaagagttcggactggccaagtgctcgaaagggcgccgggccgggaagttctttgaaccctctcgcc
tagaggaaggagaagtcgtaacaaggtttccgtaggtgaacctgcggaaggatcattta-atcgatcataacaacacgcc
aaacga-tggtaacacac--actgtaccccccggctccccccg---ctcgcgggggtccggggtgcg--aaaaacccctc
-acacaaccgctaaaact---ttcaagaaaccaaacatcaataagccgtgcccggacaactgccctctgcggcagcgggt
cgcgcaacttaaccacaagaaataacccctaacaacggatgtcttggctctcgcaacgatgaagaacgcagcgaaatgcg
atatgtagtgtgaattgcagaattacgtgaatcatcgaatctttgaacgcatatggcacccgagacctcggtca-agggt
atgcctgcctcagagtcgacgtaaacaaatacccccccgtggaggtacacgtacctccgcgcgccgggtgaactggcact
ccgcg-------------------cccagccgcgcgggtccgccgaaggacagacacggagcaggccccgacctcggcgt
cgtcggtgcgcgcgatttggtggg-aggatcgcccgggctctcgagccgcagggtcgcttgtccgaatcatcgtcgcgtg
tctcacaccgtcacggcacatgccccggtccggtcgttccgcattgcag-aatgcgcgggagagcgggttcacacccctc
gaccgccctcacatccgacctgagttcaggcaagatcacccgctga
>R7
atgcctagtaagcgcgagtcatcaactcgcgttgattacgtccctgccctttgtacacaccgcccgtcgctccttccgat
tgggtgtgctggtgaagagttcggactggccaagtgctcgaaagggcgccgggccgggaagttctttgaaccctctcgcc
tagaggaaggagaagtcgtaacaaggtttccgtaggtgaacctgcggaaggatcattta-atcgatcataacaacacgcc
aaacga-tggtaacacac--actgtaccccccggctccccccg---ctcgcgggggtccggggtgcg--aaaaacccctc
-acacaaccgctaaaact---ttcaagaaaccaaacatcaataagccgtgcccggacaactgccctctgcggcagcgggt
cgcgcaacttaaccacaagaaataacccctaacaacggatgtcttggctctcgcaacgatgaagaacgcagcgaaatgcg
atatgtagtgtgaattgcagaattacgtgaatcatcgaatctttgaacgcatatggcacccgagacctcggtca-agggt
atgcctgcctcagagtcgacgtaaacaaatacccccccgtggaggtacacgtacctccgcgcgccgggtgaactggcact
ccgcg-------------------cccagccgcgcgggtccgccgaaggacagacacggagcaggccccgacctcggcgt
cgtcggtgcgcgcgatttggtggg-aggatcgcccgggctctcgagccgcagggtcgcttgtccgaatcatcgtcgcgtg
tctcacaccgtcacggcacatgccccggtccggtcgttccgcattgcag-aatgcgcgggagagcgggttcacacccctc
gaccgccctcacatccgacctgagttcaggcaagatcacccgctga
>R11
atgcctagtaagcgcgagtcatcaactcgcgttgattacgtccctgccctttgtacacaccgcccgtcgctccttccgat
tgggtgtgctggtgaagagttcggactggccaagtgctcgaaagggcgccgggccgggaagttctttgaaccctctcgcc
tagaggaaggagaagtcgtaacaaggtttccgtaggtgaacctgcggaaggatcattta-atcgatcataacaacacgcc
aaacga-tggtaacacac--actgtaccccccggctccccccg---ctcgcgggggtccggggtgcg--aaaaacccctc
-acacaaccgctaaaact---ttcaagaaaccaaacatcaataagccgtgcccggacaactgccctctgcggcagcgggt
cgcgcaacttaaccacaagaaataacccctaacaacggatgtcttggctctcgcaacgatgaagaacgcagcgaaatgcg
atatgtagtgtgaattgcagaattacgtgaatcatcgaatctttgaacgcatatggcacccgagacctcggtca-agggt
atgcctgcctcagagtcgacgtaaacaaatacccccccgtggaggtacacgtacctccgcgcgccgggtgaactggcact
ccgcg-------------------cccagccgcgcgggtccgccgaaggacagacacggagcaggccccgacctcggcgt
cgtcggtgcgcgcgatttggtggg-aggatcgcccgggctctcgagccgcagggtcgcttgtccgaatcatcgtcgcgtg
tctcacaccgtcacggcacatgccccggtccggtcgttccgcattgcag-aatgcgcgggagagcgggttcacacccctc
gaccgccctcacatccgacctgagttcaggcaagatcacccgctga
>R8
atgcctagtaagcgcgagtcatcaactcgcgttgattacgtccctgccctttgtacacaccgcccgtcgctccttccgat
tgggtgtgctggtgaagagttcggactggccaagtgctcgaaagggcgccgggccgggaagttctttgaaccctctcgcc
tagaggaaggagaagtcgtaacaaggtttccgtaggtgaacctgcggaaggatcattta-atcgatcataacaacacgcc
aaacga-tggtaacacac--actgtaccccccggctccccccg---ctcgcgggggtccggggtgcg--aaaaacccctc
-acacaaccgctaaaact---ttcaagaaaccaaacatcaataagccgtgcccggacaactgccctctgcggcagcgggt
cgcgcaacttaaccacaagaaataacccctaacaacggatgtcttggctctcgcaacgatgaagaacgcagcgaaatgcg
atatgtagtgtgaattgcagaattacgtgaatcatcgaatctttgaacgcatatggcacccgagacctcggtca-agggt
atgcctgcctcagagtcgacgtaaacaaatacccccccgtggaggtacacgtacctccgcgcgccgggtgaactggcact
ccgcg-------------------cccagccgcgcgggtccgccgaaggacagacacggagcaggccccgacctcggcgt
cgtcggtgcgcgcgatttggtggg-aggatcgcccgggctctcgagccgcagggtcgcttgtccgaatcatcgtcgcgtg
tctcacaccgtcacggcacatgccccggtccggtcgttccgcattgcag-aatgcgcgggagagcgggttcacacccctc
gaccgccctcacatccgacctgagttcaggcaagatcacccgctga
>R5
atgcctagtaagcgcgagtcatcaactcgcgttgattacgtccctgccctttgtacacaccgcccgtcgctccttccgat
tgggtgtgctggtgaagagttcggactggccaagtgctcgaaagggcgccgggccgggaagttctttgaaccctctcgcc
tagaggaaggagaagtcgtaacaaggtttccgtaggtgaacctgcggaaggatcattta-atcgatcataacaacacgcc
aaacga-tggtaacacac--actgtaccccccggctccccccg---ctcgcgggggtccggggtgcgg-aaaaacccctc
-acacaaccgctaaaact---ttcaagtaaccaaacatcgataagccgtgcccggacaactgccctctgcggcagcgggt
cgcgcaacttaaccacaagaaataacccctaacaacggatgtcttggctctcgcaacgatgaagaacgcagcgaaatgcg
atatgtagtgtgaattgcagaattacgtgaatcatcgaatctttgaacgcatatggcacccgagacctcggtca-agggt
atgcctgcctcagagtcgacgtaaacaattacccccccgtggaggtacacgtacctccgcgcgccgggtgaactggcact
ccgcg-------------------cccagccgcgcgggtccgccgaaggacagacacggagcaggccccgacctcggcgt
cgtcggtgcgcgcgatttggtggg-aggatcgcccgggctctcgagccgcagggtcgcttgtccgaatcatcgtcgcgtg
tctcacaccgtcacggcacatgccccggtccggtcgttccgcattgcag-aatgcgcgggagagcgggttcacacccctc
gaccgccctcacatccgacctgagttcaggcaagatcacccgctga
>R6
???????????gcgcgagtc-tcaactcgcgttgattacgtccctgccctttgtacacaccgcccgtcgctccttccgat
tgggtgtgctggtgaagagttcggactggccaagtgctcgaaagggcgccgggccgggaagttctttgaaccctctcgcc
tagaggaaggagaagtcgtaacaaggtttccgtaggtgaacctgcggaaggatcattta-atcgatcataacaacacgcc
aaacga-tggtaacacac--actgtaccccccggctccccccg---ctcgcgggggtccggggtgcg--aaaaacccctc
-acacaaccgctaaaact---ttcaagaaaccaaacatcaataagccgtgcccggacaactgccctctgcggcagcgggt
cgcgcaacttaaccacaagaaataacccctaacaacggatgtcttggctctcgcaacgatgaagaacgcagcgaaatgcg
atatgtagtgtgaattgcagaattacgtgaatcatcgaatctttgaacgcatatggcacccgagacctcggtca-agggt
atgcctgcctcagagtcgacgtaaacaaatacccccccgtggaggtacacgtacctccgcgcgccgggtgaactggcact
ccgcg-------------------cccagccgcgcgggtccgccgaaggacagacacggagcaggccccgacctcggcgt
cgtcggtgcgcgcgatttggtggg-aggatcgcccgggctctcgagccgcagggtcgcttgtccgaatcatcgtcgcgtg
tctcacaccgtcacggcacatgccccggtccggtcgttccgcattgcaggaatgcgcgggagagcgggttcacacccctc
gaccgccctcacatccgacctgagttcaggcaagatcacccgctga
>R9
atgcctagtaagcgcgagtcatcaactcgcgttgattacgtccctgccctttgtacacaccgcccgtcgctccttccgat
tgggtgtgctggtgaagagttcggactggccaagtgctcgaaagggcgccgggccgggaagttctttgaaccctctcgcc
tagaggaaggagaagtcgtaacaaggtttccgtaggtgaacctgcggaaggatcattta-atcgatcataacaacacgcc
aaacga-tggtaacacac--actgtaccccccggctccccccg---ctcgcgggggtccggggtgcg--aaaaacccctc
-acacaaccgctaaaact---ttcaagaaaccaaacatcaataagccgtgcccggacaactgccctttgcggcagcgggt
cgcgcaacttaaccacaagaaataacccctaacaacggatgtcttggctctcgcaacgatgaagaacgcagcgaaatgcg
atatgtagtgtgaattgcagaattacgtgaatcatcgaatctttgaacgcatatggcacccgagacctcggtca-agggt
atgcctgcctcagagtc???????????????????????????????????????????????????????????????
????????????????????????????????????????????????????????????????????????????????
????????????????????????????????????????????????????????????????????????????????
????????????????????????????????????????????????????????????????????????????????
??????????????????????????????????????????????
>TreFl4
?????????????????gtcatcaactcgcgttgattacgtccctgccctttgtacacaccgcccgtcgctccttccgat
tgggtgtgctggtgaagagttcggactggccaagtgctcgaaagggcgccgggccgggaagttctttgaaccctctcgcc
tagaggaaggagaagtcgtaacaaggtttccgtaggtgaacctgcggaaggatcattta-atcgatcataacaacacgcc
aaacga-tggtaacacac--actgtaccccccggctccccccg---ctcgcgggggtccggggtgcg--aaaaacccctc
-acacaaccgctaaaact---ttcaagaaaccaaacatcaataagccgtgcccggacaactgccctctgcggcagcgggt
cgcgcaacttaaccacaagaaataacccctaacaacggatgtcttggctctcgcaacgatgaagaacgcagcgaaatgcg
atatgtagtgtgaattgcagaattacgtgaatcatcgaatctttgaacgcatatggcacccgagacctcggtca-agggt
atgcctgcctcagagtcgacgtaaacaaatacccccccgtggaggtacacgtacctccgcgcgccgggtgaactggcact
ccgcg-------------------cccagccgcgcgggtccgccgaaggacagacacggagcaggccccgacctcggcgt
cgtcggtgcgcgcgatttggtggg-aggatcgcccgggctctcgagccgcagggtcgcttgtccgaatcatcgtcgcgtg
tctcacaccgtcacggcacatgccccggtccggtcgttccgcattgcaggaatgcgcgggagagcgggttcacacccctc
gaccgccctcacatccgacctgagttcaggcaagatcacccgctga
>TreFl5
atgcctagtaagcgcgagtcatcaactcgcgttgattacgtccctgccctttgtacacaccgcccgtcgctccttccgat
tgggtgtgctggtgaagagttcggactggccaagtgctcgaaagggcgccgggccgggaagttctttgaaccctctcgcc
tagaggaaggagaagtcgtaacaaggtttccgtaggtgaacctgcggaaggatcattta-atcgatcataacaacacgcc
aaacga-tggtaacacac--actgtaccccccggctccccccg---ctcgcgggggtccggggtgcg--aaaaacccctc
-acacaaccgctaaaact---ttcaagaaaccaaacatcaataagccgtgcccggacaactgccctctgcggcagcgggt
cgcgcaacttaaccacaagaaataacccctaacaacggatgtcttggctctcgcaacgatgaagaacgcagcgaaatgcg
atatgtagtgtgaattgcagaattacgtgaatcatcgaatctttgaacgcatatggcacccgagacctcggtca-agggt
atgcctgcctcagagtcgacgtaaacaaatacccccccgtggaggtacacgtacctccgcgcgccgggtgaactggcact
ccgcg-------------------cccagccgcgcgggtccgccgaaggacagacacggagcaggccccgacctcggcgt
cgtcggtgcgcgcgatttggtggg-aggatcgcccgggctctcgagccgcagggtcgcttgtccgaatcatcgtcgcgtg
tctcacaccgtcacggcacatgccccggtccggtcgttccgcattgcaggaatgcgcgggagagcgggttcacacccctc
gaccgccctcacatccgacctgagttcaggcaagatcacccgctga
>TreFl2
atgcctagtaagcgcgagtcatcaactcgcgttgattacgtccctgccctttgtacacaccgcccgtcgctccttccgat
tgggtgtgctggtgaagagttcggactggccaagtgctcgaaagggcgccgggccgggaagttctttgaaccctctcgcc
tagaggaaggagaagtcgtaacaaggtttccgtaggtgaacctgcggaaggatcattta-atcgatcataacaacacgcc
aaacga-tggtaacacac--actgtaccccccggctccccccg---ctcgcgggggtccggggtgcg--aaaaacccctc
-acacaaccgctaaaact---ttcaagaaaccaaacatcaataagccgtgcccggacaactgccctctgcggcagcgggt
cgcgcaacttaaccacaagaaataacccctaacaacggatgtcttggctctcgcaacgatgaagaacgcagcgaaatgcg
atatgtagtgtgaattgcagaattacgtgaatcatcgaatctttgaacgcatatggcacccgagacctcggtca-agggt
atgcctgcctcagagtcgacgtaaacaaattcccccccgtggaggtacacgtacctccgcgcgccgggtgaactggcact
ccgcg-------------------cccagccgcgcgggtccgccgaaggacagacacggagcaggccccgacctcggcgt
cgtcggtgcgcgcgatttggtggg-aggatcgcccgggctctcgagccgcagggtcgcttgtccgaatcatcgtcgcgtg
tctcacaccgtcacggcacatgccccggtccggtcgttccgcattgcaggaatgcgcgggagagcgggttcacacccctc
gaccgccctcacatccgacctgagttcaggcaagatcaccc?????
>TreFl8
atgcctagtaagcgcgagtcatcaactcgcgttgattacgtccctgccctttgtacacaccgcccgtcgctccttccgat
tgggtgtgctggtgaagagttcggactggccaagtgctcgaaagggcgccgggccgggaagttctttgaaccctctcgcc
tagaggaaggagaagtcgtaacaaggtttccgtaggtgaacctgcggaaggatcattta-atcgatcataacaacacgcc
aaacga-tggtaacacac--actgtaccccccggctccccccg---ctcgcgggggtccggggtgcg--aaaaacccctc
-acacaaccgctaaaact---ttcaagaaaccaaacatcaataagccgtgcccggacaactgccctctgcggcagcgggt
cgcgcaacttaaccacaagaaataacccctaacaacggatgtcttggctctcgcaacgatgaagaacgcagcgaaatgcg
atatgtagtgtgaattgcagaattacgtgaatcatcgaatctttgaacgcatatggcacccgagacctcggtca-agggt
atgcctgcctcagagtcgacgtaaacaaatacccccccgtggaggtacacgtacctccgcgcgccgggtgaactggcact
ccgcg-------------------cccagccgcgcgggtccgccgaaggacagacacggagcaggccccgacctcggcgt
cgtcggtgcgcgcgatttggtggg-aggatcgcccgggctctcgagccgcagggtcgcttgtccgaatcatcgtcgcgtg
tctcacaccgtcacggcacatgccccggtccggtcgttccgcattgcaggaatgcgcgggagagcgggttcacacccctc
gaccgccctcacatccgacctgagttcaggcaagatc?????????
>TreFl6
atgcctagtaagcgcgagtcatcaactcgcgttgattacgtccctgccctttgtacacaccgcccgtcgctccttccgat
tgggtgtgctggtgaagagttcggactggccaagtgctcgaaagggcgccgggccgggaagttctttgaaccctctcgcc
tagaggaaggagaagtcgtaacaaggtttccgtaggtgaacctgcggaaggatcattta-atcgatcataacaacacgcc
aaacga-tggtaacacac--actgtaccccccggctccccccg---ctcgcgggggtccggggtgcg--aaaaacccctc
-acacaaccgctaaaact---ttcaagaaaccaaacatcaataagccgtgcccggacaactgccctctgcggcagcgggt
cgcgcaacttaaccacaagaaataacccctaacaacggatgtcttggctctcgcaacgatgaagaacgcagcgaaatgcg
atatgtagtgtgaattgcagaattacgtgaatcatcgaatctttgaacgcatatggcacccgagacctcggtca-agggt
atgcctgcctcagagtcgacgtaaacaaatacccccccgtggaggtacacgtacctccgcgcgccgggtgaactggcact
ccgcg-------------------cccagccgcgcgggtccgccgaaggacagacacggagcaggccccgacctcggcgt
cgtcggtgcgcgcgatttggtggg-aggatcgcccgggctctcgagccgcagggtcgcttgtccgaatcatcgtcgcgtg
tctcacaccgtcacggcacatgccccggtccggtcgttccgcattgc?????????????????????????????????
??????????????????????????????????????????????
>TreFl7
atgcctagtaagcgcgagtcatcaactcgcgttgattacgtccctgccctttgtacacaccgcccgtcgctccttccgat
tgggtgtgctggtgaagagttcggactggccaagtgctcgaaagggcgccgggccgggaagttctttgaaccctctcgcc
tagaggaaggagaagtcgtaacaaggtttccgtaggtgaacctgcggaaggatcattta-atcgatcataacaacacgcc
aaacga-tggtaacacac--actgtaccccccggctccccccg---ctcgcgggggtccggggtgcg--aaaaacccctc
-acacaaccgctaaaact---ttcaagaaaccaaacatcaataagccgtgcccggacaactgccctctgcggcagcgggt
cgcgcaacttaaccacaagaaataacccctaacaacggatgtcttggctctcgcaacgatgaagaacgcagcgaaatgcg
atatgtagtgtgaattgcagaattacgtgaatcatcgaatctttgaacgcatatggcacccgagacctcggtca-agggt
atgcctgcctcagagtcgacgtaaacaaatacccccccgtggaggtacacgtacctccgcgcgccgggtgaactggcact
ccgcg-------------------cccagccgcgcgggtccgccgaaggacagacacggagcaggccccgacctcggcgt
cgtcggtgcgcgcgatttggtggg-aggatcgcccgggctctcgagccgcagggtcgcttgtccgaatcatcgtcgcgtg
tctcacaccgtcacggcacatgccccggtccggtcgttccgcattgcaggaatgcgcgggagagcgggttcacacccctc
gaccgccctcacatccgacctgagttcaggcaagatcacccgctga
